# Supplementary material for: Identification of Immunomodulatory Signatures Induced by American Ginseng in Murine Immune Cells
Source: Evid Based Complement Alternat Med. 2013 Nov 11;2013:972814. doi: 10.1155/2013/972814 (PMC3844258; doi:10.1155/2013/972814)
Supplement: Supplementary file 1 — The Supplementary Materials file consists of three tables: Table NORM-CX lists the differentially expressed genes regulated by COLD-fX (CX) in the normal naïve group of murine splenic cells; Table DEX-CX lists the differentially expressed genes regulated by CX in the deficient naïve group of murine splenic cells; Table DEX-CP lists the differentially expressed genes regulated by Crude Powder of American Ginseng (CP) in the deficient naïve group of murine splenic cells. [file 972814.f1.zip]

Archive with 1 entries (1 files):
- 972814/2013-10-08/mat.972814.v2_Material_Checker_2013-10-08_972814_.xls
