# Supplementary material for: Identification of Immunomodulatory Signatures Induced by American Ginseng in Murine Immune Cells
Source: Evid Based Complement Alternat Med. 2013 Nov 11;2013:972814. doi: 10.1155/2013/972814 (PMC3844258; doi:10.1155/2013/972814)
Supplement: Supplementary file 1 — The Supplementary Materials file consists of three tables: Table NORM-CX lists the differentially expressed genes regulated by COLD-fX (CX) in the normal naïve group of murine splenic cells; Table DEX-CX lists the differentially expressed genes regulated by CX in the deficient naïve group of murine splenic cells; Table DEX-CP lists the differentially expressed genes regulated by Crude Powder of American Ginseng (CP) in the deficient naïve group of murine splenic cells. [file 972814.f1.zip › 972814/2013-10-08/mat.972814.v2_Material_Checker_2013-10-08_972814_.xls]

## Sheet: NORM-CX
SYMBOL	p-value(Sample Group)	p-value(WT-CX vs. WT-PBS)	Ratio(WT-CX vs. WT-PBS)	Fold-Change(WT-CX vs. WT-PBS)
Hbb-b1	1.01296e-09	9.75144e-05	0.267084	-3.74414
Hba-a1	1.363e-09	0.00017789	0.296568	-3.37191
Retnlg	7.60037e-17	3.79388e-09	0.303908	-3.29047
4930442M18Rik	2.0951e-09	7.34682e-05	0.322594	-3.09987
Fcgrt	1.28606e-21	2.47724e-11	0.406364	-2.46085
0610010I05Rik	1.27848e-06	7.12427e-07	0.422435	-2.36723
mtDNA_ND5	1.05017e-08	1.6155e-07	0.426091	-2.34692
Pde7a	3.3252e-11	2.26622e-09	0.428059	-2.33613
Ear2	7.64509e-06	6.77014e-06	0.454422	-2.2006
Il7r	1.33749e-14	2.01132e-05	0.475002	-2.10525
Cgef2-pending	9.40036e-17	7.65389e-08	0.476582	-2.09827
Rp23-357i14.1	1.03012e-13	3.59113e-06	0.485002	-2.06185
Tmod3	2.47433e-07	2.07205e-07	0.489951	-2.04102
Cd55	7.69872e-19	1.05742e-08	0.495572	-2.01787
LOC100041103	1.44806e-15	8.52309e-06	0.497156	-2.01144
1190002F15Rik	6.29917e-06	3.23218e-05	2.00432	2.00432
Thyn1	6.65125e-14	5.65676e-07	2.00875	2.00875
Eef1e1	6.1278e-15	1.70601e-06	2.01072	2.01072
Bub1b	2.19656e-10	1.27512e-06	2.01857	2.01857
Gemin6	2.04259e-11	3.83432e-06	2.0207	2.0207
Kntc1	2.64864e-13	6.91872e-07	2.02163	2.02163
Mt1	7.34672e-11	3.45967e-10	2.02197	2.02197
Pno1	1.14526e-09	3.96793e-05	2.03458	2.03458
Ppa1	1.36544e-15	5.25449e-07	2.03938	2.03938
Polr2f	5.65627e-12	4.70557e-07	2.0408	2.0408
1110021J02Rik	2.79023e-09	9.81181e-07	2.04639	2.04639
Dscr2	1.47138e-14	1.56522e-06	2.04864	2.04864
Gins2	6.7709e-17	3.31109e-08	2.05742	2.05742
Cdca8	7.84421e-12	5.54416e-06	2.06014	2.06014
Mrto4	2.97482e-16	1.95773e-08	2.06139	2.06139
Mcm3	1.64662e-14	2.41355e-06	2.08164	2.08164
Galk1	2.19782e-15	3.34577e-06	2.08513	2.08513
2410015N17Rik	1.9803e-11	1.33936e-05	2.08667	2.08667
Rangrf	6.1408e-09	0.000301003	2.0871	2.0871
Mthfd2	5.86475e-14	5.37356e-08	2.09227	2.09227
Eif4ebp1	4.79375e-12	5.39385e-06	2.10414	2.10414
C1qbp	1.90169e-14	3.62111e-07	2.10555	2.10555
Mrpl17	5.21659e-12	2.46685e-08	2.11741	2.11741
Cdca7	5.85708e-14	2.24795e-06	2.1203	2.1203
Chchd4	5.51221e-17	7.89043e-10	2.12036	2.12036
Thop1	4.418e-14	2.64082e-06	2.12321	2.12321
Atf5	4.03819e-07	0.000119811	2.12857	2.12857
Psat1	4.21779e-12	3.70291e-05	2.1384	2.1384
Tyms-ps	2.72478e-12	5.0077e-06	2.14255	2.14255
Amigo2	1.24917e-09	1.70907e-08	2.15426	2.15426
Tfdp1	4.73991e-15	6.50394e-07	2.17441	2.17441
Rrp15	6.80618e-16	1.64694e-08	2.17776	2.17776
Timm8a1	2.7209e-12	5.6362e-07	2.18813	2.18813
LOC100044948	4.8832e-12	1.67086e-05	2.19959	2.19959
OTTMUSG00000000971	4.43448e-08	2.84073e-05	2.19978	2.19978
1500011K16Rik	9.38634e-12	8.13122e-07	2.20167	2.20167
Cdca3	8.59563e-09	7.64033e-06	2.20175	2.20175
Chaf1a	1.14831e-14	6.0188e-08	2.2172	2.2172
Tyms	3.0764e-14	6.32052e-08	2.21756	2.21756
Slc7a3	1.5999e-12	5.74976e-07	2.22055	2.22055
Mfsd2	1.54734e-16	8.23616e-08	2.23563	2.23563
Hirip3	3.09769e-14	1.30552e-08	2.24731	2.24731
Pbk	3.15313e-13	6.92135e-06	2.26998	2.26998
Mcm10	3.03718e-17	2.87411e-08	2.28241	2.28241
Uck2	1.28791e-18	1.48611e-09	2.28247	2.28247
Ebi3	0.000998239	4.82081e-05	2.29957	2.29957
Nudt5	2.46598e-18	4.48557e-11	2.30932	2.30932
Wnt10a	3.68579e-15	5.83547e-07	2.32202	2.32202
Hist1h2ag	1.30505e-08	1.95505e-05	2.35649	2.35649
Akp2	5.52323e-06	2.269e-05	2.37794	2.37794
LOC100047934	9.86194e-17	2.63343e-07	2.38463	2.38463
Batf	1.5295e-10	3.76231e-08	2.40908	2.40908
Dctd	2.06103e-19	1.0415e-09	2.41803	2.41803
Plscr1	8.00811e-15	3.56052e-11	2.4221	2.4221
Mef2b	2.03481e-07	3.7462e-06	2.44064	2.44064
Tubb6	2.78412e-06	9.26657e-06	2.45482	2.45482
Birc5	9.28593e-14	1.25534e-07	2.4673	2.4673
Asns	3.08225e-13	2.64548e-07	2.50801	2.50801
Psmc3ip	6.21615e-16	5.58849e-10	2.62215	2.62215
Srm	5.28274e-17	1.04515e-08	2.62572	2.62572
Sdf2l1	1.01553e-10	1.20789e-06	2.65122	2.65122
2810417H13Rik	8.70681e-09	3.52879e-05	2.67454	2.67454
Bcat1	1.56791e-15	1.77286e-09	2.67566	2.67566
Socs3	1.47432e-05	0.000164903	2.71702	2.71702
LOC100047788	1.56797e-05	8.61012e-06	2.87878	2.87878
Timd2	1.30279e-07	2.73023e-08	3.1022	3.1022
Cox6a2	1.36613e-08	0.000102556	3.1409	3.1409
LOC435145	1.69094e-07	5.81439e-07	3.45541	3.45541
Chac1	9.39859e-12	1.46444e-08	3.45805	3.45805
Slpi	2.72914e-12	2.70118e-06	4.21286	4.21286
Il10	2.54241e-07	6.52065e-07	5.60304	5.60304

## Sheet: DEX-CX
SYMBOL	p-value(Sample Group)	p-value(WD-CX vs. WD-PBS)	Ratio(WD-CX vs. WD-PBS)	Fold-Change(WD-CX vs. WD-PBS)
Serpina3f	7.62e-08	4.23e-06	0.0411997	-24.272
Ffar2	3.92e-13	3.91e-10	0.061335	-16.3039
Ifng	1.26e-07	5.86e-05	0.0902579	-11.0794
Oasl2	0.00210525	1.97e-05	0.0944748	-10.5848
Serpina3g	1.01e-07	3.18e-06	0.0979881	-10.2053
LOC100038882	3.78e-06	8.08e-08	0.10216	-9.78861
Ifit3	0.000186957	0.000269526	0.111001	-9.00889
Oasl1	0.000398781	6.92e-06	0.130492	-7.66332
Gbp2	9.69e-09	2.4e-06	0.131821	-7.58605
Usp18	1.83e-06	1.18e-07	0.137296	-7.28356
Phf11	2.55e-07	5.82e-09	0.145343	-6.88026
Ifitm3	3.22e-06	4.39e-08	0.14651	-6.82546
LOC100048346	1.41e-05	1.57e-06	0.148791	-6.72082
Irgb10	2.55e-09	1.9e-05	0.150021	-6.66575
Tbx21	6.65e-09	3.44e-05	0.150316	-6.65266
Cxcl10	4.9e-10	1.82e-07	0.151838	-6.58596
Dhx58	0.000602725	2.59e-06	0.16822	-5.94459
Irg1	0.0014453	1.71e-05	0.173173	-5.77456
LOC380706	0.00254196	2.67e-05	0.173822	-5.75302
Irf7	0.000663223	4.5e-05	0.17966	-5.56605
Igtp	2.08e-06	0.000129874	0.1853	-5.39666
Zbtb32	9e-10	8.71e-09	0.189592	-5.2745
Fgl2	2.53e-09	4e-11	0.206079	-4.85251
Rsad2	0.000519211	0.000253527	0.212212	-4.71227
Oas2	0.00562956	0.000197102	0.212636	-4.70288
Lgals3bp	6.94e-05	1.92e-05	0.212652	-4.70253
9030625A04Rik	2.65e-06	3.28e-08	0.218541	-4.5758
Ifi47	7.41e-06	2.5e-05	0.222452	-4.49535
LOC675594	9.99e-05	0.000159274	0.224486	-4.45462
Fcgr4	1.73e-09	2.32e-10	0.235483	-4.24659
Sdc3	6.43e-05	1.64e-06	0.239139	-4.18166
Atf3	8.97e-15	1.54e-11	0.244741	-4.08596
Tyki	0.000550012	2.03e-05	0.244886	-4.08353
A630085K21	0.000507346	0.000115819	0.254949	-3.92236
Nmral1	4.04e-07	3.62e-08	0.255461	-3.91449
D14Ertd668e	1.51e-05	7.66e-08	0.257017	-3.89079
Gbp6	6.43e-06	1.86e-06	0.260542	-3.83815
Psmb9	6.53e-05	1.61e-06	0.261056	-3.83059
Rnf213	0.00056087	5.32e-06	0.261198	-3.82851
Gvin1	0.0159888	0.000212217	0.26645	-3.75305
Isg20	2.06e-05	2.14e-06	0.267223	-3.74219
Jun	2.3e-11	2.86e-08	0.272121	-3.67483
Gbp3	1.44e-05	1.79e-07	0.279884	-3.57291
Tap1	6.5e-05	4.17e-06	0.281475	-3.55271
BC004728	9.87e-07	5.63e-08	0.281761	-3.54911
Abcg1	4.23e-06	5e-07	0.289079	-3.45926
D11Lgp2e	0.000442818	1.72e-06	0.290528	-3.44201
Hbb-b1	1.01e-09	0.000673592	0.291557	-3.42986
Mlkl	3.92e-11	2.27e-08	0.299696	-3.33672
Ifi27	1.16e-05	1.17e-05	0.299896	-3.33449
Scd2	3.37e-11	4.68e-09	0.299989	-3.33346
Ankrd37	1.26e-09	2.36e-09	0.308906	-3.23723
LOC674706	0.000143628	0.000158174	0.309052	-3.23571
Gng12	2.07e-09	4.4e-06	0.323298	-3.09312
Ccr5	4.16e-13	1.02e-09	0.326869	-3.05933
Cox6a2	1.37e-08	0.000451749	0.327235	-3.0559
Iigp2	6.68e-06	0.000132246	0.327704	-3.05153
Stat1	0.000773714	0.000352441	0.333647	-2.99718
Trim30	1.18e-05	2.38e-06	0.334745	-2.98735
Ccne1	2.26e-09	1.49e-06	0.336057	-2.97568
Cdca5	9.49e-12	7.57e-08	0.342354	-2.92095
Tpi1	3.08e-17	9.45e-10	0.343135	-2.9143
LOC100046232	2.41e-14	1.46e-07	0.347809	-2.87514
Wars	3.55e-08	0.000132583	0.349346	-2.86249
Eif2ak2	0.000213387	3e-05	0.349809	-2.85871
Aicda	0.000173376	1.14e-05	0.350341	-2.85437
Tlr7	0.000108997	5.86e-05	0.350582	-2.8524
Cd86	1.52e-05	2.26e-07	0.358443	-2.78984
Trafd1	1.35e-05	6.62e-08	0.362214	-2.7608
1600029O10Rik	0.0162283	0.0001255	0.364166	-2.746
Chmp4b	2.55e-05	1.24e-05	0.366415	-2.72915
Tg	1.41e-16	1.46e-07	0.371281	-2.69338
Gins1	6.14e-14	1.68e-07	0.372236	-2.68647
Cenpn	3.16e-11	6.47e-08	0.373051	-2.6806
Sco1	7.27e-15	7.59e-10	0.374574	-2.6697
Kif4	2.07e-12	4.49e-10	0.376078	-2.65903
Grhpr	1.03e-06	3.73e-08	0.37626	-2.65773
Mybl2	6.78e-11	4.64e-09	0.377241	-2.65083
LOC545732	1.82e-06	1.23e-05	0.37823	-2.64389
5830484A20Rik	1.26e-05	6.72e-05	0.379695	-2.63369
2610510J17Rik	6.78e-13	6.89e-09	0.380003	-2.63156
Nt5c3	3.97e-07	2.96e-08	0.380578	-2.62758
Rrm1	1.56e-12	3.24e-08	0.381477	-2.62139
Indo	8.06e-06	4.94e-07	0.381862	-2.61874
AI451617	0.0130651	0.000151193	0.382205	-2.6164
LOC100047762	7.32e-10	1.9e-06	0.382248	-2.6161
LOC100040413	0.00010125	8.4e-05	0.382586	-2.61379
Gmppb	2.17e-05	0.000130622	0.383861	-2.60511
Stat2	0.00670295	1.75e-05	0.384067	-2.60371
Dtx3l	0.000515264	7.03e-05	0.384525	-2.60061
Cd274	0.00323785	0.000131972	0.386498	-2.58733
Phf19	7.18e-07	2.47e-07	0.38697	-2.58418
LOC100045967	1.78e-10	2.81e-05	0.387535	-2.58041
Capn5	0.00288219	4.05e-05	0.387578	-2.58013
Kif15	5.62e-12	2.98e-09	0.388378	-2.57481
Cdca2	3.74e-11	4.23e-08	0.389843	-2.56514
Irf1	0.000504102	0.000572605	0.391975	-2.55118
Cdca3	8.6e-09	3.32e-06	0.392328	-2.54889
Irf8	1.42e-05	1.23e-06	0.39324	-2.54297
3000004C01Rik	3.44e-10	2.37e-07	0.393651	-2.54032
Hist2h2ab	1.49e-07	8.13e-05	0.396639	-2.52119
LOC237877	1.01e-13	2.93e-08	0.399301	-2.50437
Mid1ip1	2.77e-09	3.91e-08	0.400306	-2.49809
Gimap7	3.03e-09	8.93e-06	0.40089	-2.49445
Il12rb1	7.22e-11	0.000634856	0.402782	-2.48274
Fancd2	1.96e-12	7.81e-08	0.403169	-2.48035
Hs3st1	1.77e-06	1.02e-07	0.405281	-2.46743
Kif11	2.57e-11	1.39e-07	0.405432	-2.46651
Parp14	0.00832905	3.24e-05	0.407113	-2.45632
Rrm2	6.49e-13	4.49e-08	0.409966	-2.43923
EG434907	1.37e-10	5.69e-07	0.410346	-2.43697
Csrp1	4.3e-05	4.18e-05	0.411282	-2.43142
Ly6a	9.34e-09	2.58e-06	0.411581	-2.42965
2610528E23Rik	3.11e-14	7.83e-08	0.414364	-2.41334
Mad2l2	9.09e-10	1e-05	0.416625	-2.40024
EG433182	2.74e-08	0.000588456	0.417651	-2.39435
Oas1g	0.000112357	5.77e-06	0.417659	-2.3943
LOC100048299	7.2e-08	4.84e-06	0.418244	-2.39095
Lig1	2.37e-13	3.1e-09	0.419965	-2.38115
Aurkb	7.27e-10	1.29e-05	0.421645	-2.37167
LOC269515	6.33e-13	1.47e-06	0.421657	-2.37159
Cxcr3	0.000686607	3.62e-05	0.421734	-2.37116
LOC666559	1.21e-09	4.04e-06	0.421868	-2.37041
4933412E12Rik	0.0859288	0.000315484	0.42338	-2.36195
Noc4l	3.52e-12	1.45e-05	0.423695	-2.36019
Ccnd2	3.4e-12	3.54e-07	0.423877	-2.35918
Upp1	1.75e-07	4.03e-06	0.424154	-2.35763
Hist1h3c	5.27e-11	2.5e-05	0.424865	-2.35369
4833427B12Rik	1.4e-11	1.87e-05	0.425063	-2.35259
Fanci	1.92e-09	2.74e-07	0.425934	-2.34778
Brrn1	2.03e-10	1.51e-06	0.426248	-2.34605
Tcf19	4.85e-12	3.45e-07	0.426641	-2.34389
Gpr109a	2.35e-05	0.000135816	0.428816	-2.332
Ndc80	5.63e-09	7.43e-08	0.429757	-2.3269
Chaf1a	1.15e-14	1.48e-07	0.430144	-2.3248
LOC100041230	2.56e-06	6.11e-05	0.430252	-2.32422
LOC100045677	1.04e-10	5.38e-05	0.431355	-2.31828
Il1r2	1.43e-06	1.27e-07	0.431758	-2.31611
LOC100044190	0.00184779	8.85e-05	0.431765	-2.31608
Dbnl	7.28e-06	1.86e-07	0.431834	-2.3157
2810417H13Rik	8.71e-09	0.000727097	0.432458	-2.31236
AI607873	1.05e-10	8.15e-11	0.435743	-2.29493
Ccdc99	2.78e-11	1.63e-06	0.43673	-2.28975
Tuba3b	1.83e-09	6.9e-06	0.437363	-2.28643
Hist1h2ag	1.31e-08	0.000123898	0.438262	-2.28174
B130015M16Rik	6.93e-08	1.64e-05	0.438328	-2.2814
Siah2	0.000218037	8.74e-05	0.439327	-2.27621
Gbp10	3.73e-07	7.57e-05	0.43981	-2.27371
Sgol2	1.72e-10	3.53e-06	0.444236	-2.25106
LOC100047934	9.86e-17	4.17e-06	0.444406	-2.2502
Bak1	0.00039651	4.03e-05	0.444563	-2.2494
Ncaph	5.49e-12	1.16e-06	0.444887	-2.24776
Incenp	1.35e-09	1.06e-06	0.444967	-2.24736
Gypc	7.49e-06	9.14e-08	0.445563	-2.24435
Mcm10	3.04e-17	2.75e-07	0.446491	-2.23969
2810021O14Rik	5.07e-06	0.000353607	0.446598	-2.23915
Sec15l1	0.000145888	4.31e-06	0.447878	-2.23275
Ibrdc3	3.28e-08	0.000610488	0.449144	-2.22646
LOC640739	5.35e-09	2.64e-05	0.449966	-2.22239
Ncapd2	1.35e-08	7.87e-08	0.450822	-2.21817
LOC240921	1.36e-06	0.000329418	0.450875	-2.21791
Psmb10	0.000210379	1.75e-06	0.451495	-2.21486
LOC665408	0.000229839	7.49e-06	0.452302	-2.21091
2900006A08Rik	0.000590371	5.85e-06	0.45362	-2.20449
Lgals9	7.45e-07	4.95e-07	0.454975	-2.19792
Nudt1	1.43e-09	7.52e-05	0.456465	-2.19075
Cep55	5.43e-13	4.3e-07	0.456927	-2.18853
Brip1	1.41e-08	4.45e-05	0.457201	-2.18722
Nusap1	1.49e-06	4.71e-06	0.45764	-2.18512
2610036L11Rik	2.79e-15	1.67e-08	0.458027	-2.18328
LOC100044430	2.54e-06	0.000517059	0.459517	-2.1762
C130078N17Rik	2.91e-05	1.08e-05	0.459531	-2.17613
BC006779	7.02e-05	6.07e-05	0.459807	-2.17483
Auh	8.21e-10	4.32e-09	0.460845	-2.16992
EG277333	2.2e-13	3.25e-07	0.461112	-2.16867
Mcm2	4.41e-17	1.86e-08	0.461158	-2.16845
Cdkn3	4.67e-05	1.74e-05	0.461189	-2.16831
Espl1	3.96e-12	6.7e-09	0.461814	-2.16537
Birc5	9.29e-14	7.83e-06	0.462862	-2.16047
Mx2	2.16e-05	5.27e-05	0.462975	-2.15994
9626958_317	6.16e-06	6.6e-06	0.463608	-2.157
Mrps28	8.69e-11	8.38e-06	0.463641	-2.15684
Plk1	7.18e-08	0.00071135	0.46462	-2.1523
Car13	0.000187234	0.000320018	0.46542	-2.1486
Kntc1	2.65e-13	1.12e-06	0.46645	-2.14385
9626100_224	0.00115866	0.000119649	0.466587	-2.14322
Pole	9.58e-16	5.77e-10	0.467317	-2.13988
Atm	1.1e-06	7.53e-08	0.467365	-2.13966
Kif22	7.12e-08	2.81e-05	0.468467	-2.13462
2500001D14Rik	0.000666146	2.12e-05	0.469547	-2.12971
Cenpi	5.07e-12	7.09e-06	0.471266	-2.12194
Pdss1	9.09e-16	1.66e-07	0.471388	-2.12139
Ifitm1	5.78e-07	3.08e-07	0.472659	-2.11569
LOC100045430	8.98e-09	5.39e-06	0.473001	-2.11416
Ruvbl2	8.79e-13	2.21e-05	0.473312	-2.11277
Clspn	7.31e-15	3.6e-07	0.473593	-2.11152
Trex1	0.000308915	7.6e-06	0.474248	-2.1086
LOC238943	6.45e-12	0.000106466	0.475115	-2.10475
Rnaseh2a	1.75e-07	2.58e-05	0.475711	-2.10212
Chchd6	2.74e-11	2.75e-06	0.477604	-2.09379
Fdps	7.16e-14	7.32e-09	0.478332	-2.0906
Apitd1	3.05e-15	1.2e-09	0.478635	-2.08928
Hnrpab	1.7e-13	3.42e-07	0.479467	-2.08565
9930111J21Rik	0.000641653	2.91e-05	0.479699	-2.08464
Mcm7	2.05e-13	2.56e-07	0.481504	-2.07683
Tpx2	6.61e-12	8.78e-06	0.481742	-2.0758
E2f1	1.24e-15	2.74e-07	0.481793	-2.07558
St6galnac4	7.24e-13	1.86e-05	0.48198	-2.07478
Ndufb9	2.32e-06	0.000186604	0.483163	-2.0697
1110021J02Rik	2.79e-09	4.19e-06	0.483801	-2.06697
LOC100047963	1.93e-06	2.24e-05	0.484045	-2.06592
1700048O20Rik	3.44e-05	1.5e-05	0.484187	-2.06532
Ifi35	7.48e-06	4.08e-06	0.485795	-2.05848
Asf1b	2.92e-09	3.2e-05	0.486275	-2.05645
Pgk1	1.26e-12	1.71e-05	0.486879	-2.0539
1200015F23Rik	3.24e-12	3.97e-05	0.488236	-2.04819
Hyou1	3.8e-10	8.46e-08	0.488609	-2.04662
LOC432555	0.000861583	3.36e-05	0.48864	-2.04649
Top2a	8.04e-12	3.93e-06	0.488944	-2.04523
Dlgap5	7.4e-12	3e-07	0.48901	-2.04495
LOC433476	3.71e-07	0.000690459	0.489393	-2.04335
Paics	8.38e-09	6.91e-05	0.489709	-2.04203
4930427A07Rik	6.64e-08	1.14e-06	0.490506	-2.03871
Pkm2	4.7e-14	2.58e-07	0.491098	-2.03625
Ptk2	0.00554035	0.000121969	0.491498	-2.0346
Galk1	2.2e-15	2.52e-05	0.492005	-2.0325
Prc1	1.65e-07	0.000549162	0.49228	-2.03137
Esco2	1.6e-12	1.13e-05	0.493232	-2.02744
Oosp1	6.05e-06	0.000287374	0.49371	-2.02548
2610002D18Rik	3.93e-17	5.09e-07	0.493907	-2.02467
Chaf1b	1.48e-12	2.91e-05	0.49394	-2.02454
Usp5	4.46e-06	3.3e-05	0.493968	-2.02442
Eif4e3	4.12e-08	5.19e-06	0.494247	-2.02328
Gmnn	4.53e-11	6.09e-07	0.49538	-2.01865
LOC229810	1.11e-12	2.71e-05	0.497275	-2.01096
Ipo5	5.57e-16	2.28e-07	0.497459	-2.01022
Daxx	2.83e-07	5.3e-07	0.497884	-2.0085
Aldoc	0.00010756	1.66e-06	0.498403	-2.00641
LOC100043906	2.51e-09	0.000414967	0.498453	-2.00621
A430084P05Rik	1.64e-08	1.98e-05	0.499316	-2.00274
Tmem97	6.98e-21	6.72e-10	0.499486	-2.00206
Gbp1	0.0196149	0.000257378	0.499588	-2.00165
Smpdl3a	1.34e-16	3.3e-05	2.00493	2.00493
Tmem66	3.48e-15	3.83e-09	2.005	2.005
Icam2	2.6e-18	3e-10	2.00539	2.00539
D930049D10Rik	0.000135816	1.88e-05	2.00565	2.00565
Pdcd4	1.43e-12	1.57e-07	2.0069	2.0069
Snn	1.95e-16	1.44e-09	2.01203	2.01203
Crxos1	5.14e-09	2.12e-05	2.01618	2.01618
Cd8b1	0.000624327	0.000567311	2.02609	2.02609
LOC383981	6.9e-07	6.94e-05	2.02717	2.02717
A630084C02Rik	3.76e-07	0.000445192	2.02834	2.02834
2610020C11Rik	2.84e-10	3.82e-05	2.02989	2.02989
9930013M16Rik	9.79e-06	9.32e-05	2.03125	2.03125
Fcer2a	1.71e-20	1.12e-11	2.03325	2.03325
Hsf2bp	0.000374733	0.000225918	2.03464	2.03464
9030611K07Rik	3.51e-06	5.86e-05	2.03725	2.03725
Wdr9	4.75e-16	1.02e-08	2.03746	2.03746
Kctd11	0.000563685	0.000537434	2.03917	2.03917
Gad1	1.23e-08	0.000379902	2.03996	2.03996
Trp53inp1	2.21e-13	1.35e-06	2.04568	2.04568
Scml4	2.07e-12	0.000529442	2.04585	2.04585
Acpl2	4.08e-07	1.17e-05	2.04626	2.04626
LOC384340	0.00431423	0.000315	2.04661	2.04661
Atg16l2	2.91e-13	1.44e-08	2.04935	2.04935
9930031P18Rik	1.12e-15	2.74e-07	2.05063	2.05063
Rnf122	7.59e-08	0.000287351	2.05309	2.05309
C730010J01Rik	5.35e-07	0.000684447	2.05527	2.05527
5330408N05Rik	3.05e-10	4.46e-08	2.05559	2.05559
Arhgef18	3.61e-20	2.36e-07	2.05725	2.05725
Bcl11b	0.000256046	6.69e-05	2.06278	2.06278
Nrp1	1.9e-09	2.07e-06	2.06339	2.06339
Shbg	0.000254366	8.99e-05	2.0638	2.0638
C230075M21Rik	6.83e-05	0.000173974	2.06822	2.06822
1700016J18Rik	5.3e-07	4.3e-05	2.07344	2.07344
Mmp9	1.74e-10	1.07e-07	2.07469	2.07469
Rapgef4	1.87e-12	5.87e-06	2.07687	2.07687
C730025H23Rik	3.11e-07	4.77e-06	2.07859	2.07859
E430026H10Rik	7.46e-09	1.5e-05	2.08211	2.08211
A130089L14Rik	8.25e-06	0.000673079	2.0876	2.0876
Sesn1	1.59e-18	5.48e-07	2.08775	2.08775
Alox5ap	1.52e-19	2.6e-09	2.08947	2.08947
Cd27	0.00023124	3.4e-05	2.0899	2.0899
D430021P20Rik	1.94e-10	4.56e-06	2.09088	2.09088
LOC100046963	0.000116014	0.000132577	2.09735	2.09735
Mpzl3	0.000598362	0.000295646	2.09751	2.09751
Il11ra1	3.68e-15	3.05e-08	2.09913	2.09913
Tmem71	5.04e-15	0.000470533	2.10196	2.10196
Spic	3.87e-10	0.000202621	2.10697	2.10697
Htr1f	0.00377743	0.00024342	2.10745	2.10745
2010004M13Rik	1.3e-15	1.16e-05	2.10826	2.10826
LOC668047	2.17e-07	0.000431041	2.10848	2.10848
Ppargc1a	1.32e-05	9.75e-06	2.11267	2.11267
8030474H12Rik	3.74e-10	4.85e-06	2.11471	2.11471
2610022G08Rik	4.53e-05	2.63e-05	2.11521	2.11521
Rgl2	1.95e-16	5.77e-09	2.11624	2.11624
2310004H21Rik	2.43e-08	0.000678917	2.12187	2.12187
C130079K02Rik	4.33e-09	3.51e-05	2.12504	2.12504
Emb	1.76e-08	1.23e-07	2.13041	2.13041
B930046C15Rik	0.00067035	2.11e-05	2.13198	2.13198
Sgk1	2.61e-15	6.24e-06	2.13347	2.13347
Tax1bp3	9.72e-09	0.000488735	2.13364	2.13364
B230205O20Rik	0.000738084	4.04e-05	2.13738	2.13738
C030033M19Rik	6.62e-08	0.000315178	2.13955	2.13955
Lgals3	2.25e-14	5.69e-06	2.14058	2.14058
LOC276837	4.82e-08	2.4e-05	2.14396	2.14396
Tbx15	0.000324732	0.000506144	2.14724	2.14724
Prl2c2	0.000441792	2.11e-05	2.14815	2.14815
AI467606	5.23e-12	2.1e-05	2.15012	2.15012
Il7r	1.34e-14	4.98e-05	2.17067	2.17067
4930506F14Rik	3.54e-05	0.000264448	2.17143	2.17143
Adcy7	7.5e-15	1.69e-07	2.17936	2.17936
Gli3	9.83e-06	0.000597633	2.18712	2.18712
Anxa3	7.95e-12	7.27e-08	2.18753	2.18753
Sspn	1.07e-15	1.83e-06	2.19427	2.19427
B230215A15Rik	0.000190689	0.000143026	2.19677	2.19677
Actn1	1.58e-11	5.73e-07	2.19832	2.19832
Pcdhga2	3.96e-06	5.8e-05	2.19894	2.19894
Sirpa	5.99e-18	1.12e-07	2.20158	2.20158
LOC639341	2.16e-05	0.000438805	2.20176	2.20176
9130020G22Rik	3.62e-09	0.000610655	2.20534	2.20534
D230007K08Rik	2.59e-15	6.8e-07	2.21105	2.21105
A630036P20Rik	1.47e-06	0.000340351	2.21688	2.21688
Nagk	1.53e-08	0.000281595	2.21988	2.21988
C730009F21Rik	3.7e-08	0.000194272	2.22042	2.22042
TRBV1_AE000663_T_cell_receptor_beta_variable_1_207	8.98e-05	5.3e-05	2.22116	2.22116
9530065M15Rik	4.47e-05	0.000117529	2.22287	2.22287
D430021F02Rik	0.000871073	6.61e-05	2.22389	2.22389
LOC636687	0.000697863	7.2e-05	2.22421	2.22421
Lmbr1l	2.51e-05	0.000707723	2.22553	2.22553
B930085B11Rik	3.5e-08	0.000142234	2.22652	2.22652
Mafg	8.45e-05	0.000119222	2.22659	2.22659
E430033B07Rik	1.16e-10	4.5e-05	2.22679	2.22679
Pira3	8.89e-08	0.000515192	2.23047	2.23047
Ephx1	9.04e-21	4.84e-11	2.23439	2.23439
6430519M23Rik	0.000206177	0.000255915	2.23895	2.23895
LOC272693	0.00189885	0.000352659	2.24003	2.24003
Trat1	0.000152014	5.02e-05	2.24491	2.24491
Ccl9	9.69e-09	0.000157029	2.24528	2.24528
Prl4a1	5.11e-05	0.000116494	2.25235	2.25235
BC061212	0.00101025	0.000277011	2.25337	2.25337
Ybx3	1.79e-08	6.89e-09	2.25569	2.25569
Rab5b	1.21e-07	0.000583522	2.25996	2.25996
2810432L12Rik	2.71e-05	4.05e-05	2.26441	2.26441
2310043N10Rik	7.74e-11	4.49e-05	2.26556	2.26556
6720463L11Rik	7.48e-06	4.74e-06	2.2682	2.2682
G630019A19Rik	1.5e-08	6.77e-06	2.2728	2.2728
A530064K17Rik	0.000656054	0.000106423	2.27371	2.27371
A630082N15Rik	2.73e-06	0.000665767	2.28085	2.28085
Ly116	5.64e-13	4.23e-08	2.29152	2.29152
Cd68	3.19e-11	3.3e-06	2.29224	2.29224
A430080N03Rik	0.000200562	9.62e-05	2.29766	2.29766
5430411C19Rik	3.14e-06	0.000616778	2.30729	2.30729
LOC100046855	7.89e-13	5.79e-05	2.30889	2.30889
Rasl2-9	9.79e-05	0.000115656	2.31138	2.31138
Clec4n	5.54e-10	6.03e-05	2.3144	2.3144
C030002B11Rik	6.87e-09	1.5e-07	2.3231	2.3231
4930487H11Rik	0.000948157	0.000498137	2.32641	2.32641
A730027E01Rik	1.23e-05	8.15e-05	2.3301	2.3301
D930007N19Rik	3.44e-05	0.000514467	2.3325	2.3325
A630064P09Rik	7.17e-06	7.04e-06	2.33933	2.33933
Rnu6	7.77e-08	2.48e-05	2.34118	2.34118
Clec2d	0.000148504	0.000248981	2.3441	2.3441
Gm428	0.000556773	0.000241972	2.35432	2.35432
A430106G13Rik	2.75e-08	0.000161079	2.35562	2.35562
B230206H07Rik	0.000382041	2.62e-05	2.35616	2.35616
Irx5	1.56e-06	0.000215145	2.35818	2.35818
E430035N09Rik	2.91e-05	0.000699446	2.36161	2.36161
LOC100047353	4.72e-13	3.58e-07	2.36439	2.36439
Stim1	3.68e-08	0.000142355	2.37039	2.37039
LOC236442	0.00126148	0.000513263	2.37054	2.37054
Tmie	2.09e-10	2.2e-05	2.38679	2.38679
8030402P03Rik	1.47e-05	0.000105768	2.39061	2.39061
A630075K04Rik	4.09e-08	5.39e-05	2.39307	2.39307
D630016F07Rik	0.000592493	0.000597952	2.39358	2.39358
Cgef2-pending	9.4e-17	3.09e-08	2.3958	2.3958
Olfr772	0.000111386	1.52e-05	2.40877	2.40877
Rgs10	3.05e-07	3.14e-06	2.41722	2.41722
LOC100043821	1.88e-06	0.000671675	2.42923	2.42923
Msmb	0.000808359	3.76e-05	2.43039	2.43039
Punc	5.22e-05	0.000125058	2.43326	2.43326
B930090K24Rik	0.00023363	0.000242365	2.44539	2.44539
Clk1	1.32e-05	4.72e-05	2.45476	2.45476
9030617O03Rik	3.6e-05	0.000288349	2.47491	2.47491
D430030M24Rik	0.00171782	0.000206098	2.47855	2.47855
LOC383065	0.000685214	0.000129639	2.48063	2.48063
LOC383368	0.000480604	0.00011322	2.48201	2.48201
Kcnrg	7.02e-05	0.000159922	2.48831	2.48831
B930036M14Rik	1.35e-06	0.000170561	2.50737	2.50737
Cxcl4	8.52e-09	6.22e-05	2.52177	2.52177
4933439C20Rik	4.33e-11	1.5e-06	2.52544	2.52544
BC034902	0.0018426	0.000183944	2.52608	2.52608
OTTMUSG00000000971	4.43e-08	1.43e-05	2.53182	2.53182
D330012P07Rik	1.61e-06	0.000109076	2.55055	2.55055
Gpr135	0.000455413	2.49e-05	2.55728	2.55728
Zfp52	0.0055583	0.000367407	2.56909	2.56909
A130038J17Rik	3.72e-07	1.11e-05	2.57871	2.57871
A130019A16Rik	0.000284912	2.78e-05	2.58247	2.58247
A230013K13Rik	2.68e-09	6.03e-05	2.58341	2.58341
B830007D08Rik	1.74e-07	2.25e-05	2.58759	2.58759
D330034K12Rik	0.000337561	0.000153969	2.58916	2.58916
Clec4d	1.38e-12	9.51e-06	2.60462	2.60462
Spnr	0.000696957	0.000716393	2.61358	2.61358
Cpt1a	0.00130918	0.000287422	2.61571	2.61571
Klrd1	2.3e-19	1.26e-09	2.6277	2.6277
Siat7c	1.31e-13	1.48e-05	2.63363	2.63363
A430060D24Rik	2.72e-07	0.000165358	2.63497	2.63497
Sfi1	0.00013927	4.83e-05	2.6524	2.6524
LOC668631	2.73e-07	0.000217029	2.66737	2.66737
D030044A08Rik	1.01e-05	0.000306403	2.67223	2.67223
Mdga2	0.000462134	0.000213404	2.67454	2.67454
9930005O13Rik	1.6e-05	4.53e-05	2.67992	2.67992
A030011F13Rik	0.000335552	0.000210567	2.68616	2.68616
A830080H07Rik	3.11e-14	1.46e-07	2.69046	2.69046
Slc40a1	1.8e-08	0.000139094	2.72121	2.72121
LOC382297	0.000437607	0.000642791	2.72142	2.72142
Etsrp71	1.08e-07	6.78e-05	2.79319	2.79319
Olfr773	0.000193401	6.14e-06	2.81139	2.81139
4833431P16Rik	0.00327734	0.000270278	2.83985	2.83985
5830431A10Rik	4.79e-15	2.94e-06	2.8441	2.8441
Klf3	5.82e-09	5.64e-06	2.85041	2.85041
Grem1	0.00161711	0.000704773	2.85298	2.85298
6330581N18Rik	1.41e-08	0.000152118	2.86742	2.86742
LOC386168	5.23e-05	2.51e-05	2.88027	2.88027
Arsj	5.89e-07	0.000399036	2.88029	2.88029
BC106179	9.45e-12	8.19e-05	2.88573	2.88573
LOC236371	0.000594174	4.58e-05	2.88679	2.88679
S100a9	1.75e-09	0.00024048	2.89705	2.89705
D630005B22Rik	4.75e-05	0.00019881	2.90104	2.90104
LOC380797	9.26e-10	5.05e-07	2.90446	2.90446
LOC630347	1.1e-07	0.0005971	2.90481	2.90481
E330014F24Rik	0.00301984	0.00056681	2.92597	2.92597
Lpl	4.52e-13	4.08e-08	2.92728	2.92728
4930427E19Rik	0.000352784	0.000193872	2.93692	2.93692
Flrt3	5.64e-08	0.000492593	2.94145	2.94145
Faim3	3.88e-19	9.31e-12	2.94235	2.94235
D130060C09Rik	3.05e-05	1.32e-05	2.9671	2.9671
LOC383199	1.44e-05	0.000645852	2.96719	2.96719
LOC666661	1.07e-11	2.06e-10	2.9734	2.9734
B130016L16Rik	0.00159766	0.000291855	2.97793	2.97793
LOC386094	0.00110455	0.000420545	3.01709	3.01709
9830118G07Rik	1.22e-06	2.31e-05	3.02277	3.02277
Gpnmb	7e-20	1.33e-11	3.04835	3.04835
Nox4	0.000581822	0.000275573	3.05562	3.05562
Ngp	4.53e-12	1.26e-07	3.05591	3.05591
LOC100039516	5.78e-05	0.000232482	3.06814	3.06814
Apoe	1e-15	4.27e-07	3.07655	3.07655
Slc11a1	7.58e-09	6.57e-05	3.08513	3.08513
B430203G13Rik	0.00190863	0.000406508	3.09824	3.09824
LOC100041256	0.000334562	0.000229352	3.11455	3.11455
Vmn2r42	1.52e-05	0.000501014	3.1215	3.1215
E530011J04Rik	0.000257843	0.000123209	3.13823	3.13823
Egr3	1.52e-10	1.71e-10	3.13993	3.13993
A630006E02Rik	2.71e-13	2.08e-07	3.14472	3.14472
Egr2	1.46e-07	1.77e-07	3.14657	3.14657
LOC100039829	0.000414323	0.000240153	3.16702	3.16702
C430015A10Rik	7.34e-05	0.000629157	3.17752	3.17752
C130026I21Rik	1.78e-05	0.000714127	3.22233	3.22233
Trpc7	0.0010368	0.000733907	3.27387	3.27387
Kpnb3	3.4e-05	3.9e-05	3.29113	3.29113
LOC100045198	0.00143263	0.000384287	3.29381	3.29381
LOC383215	0.00113809	0.000598573	3.31058	3.31058
Ltf	8.16e-16	9.25e-09	3.33549	3.33549
LOC385976	0.00544327	0.000464574	3.35214	3.35214
D230005E09Rik	0.00396211	0.00035771	3.3523	3.3523
IGHV10S3_AF064446_Ig_heavy_variable_10S3_9	5.75e-07	0.0004764	3.37026	3.37026
Nfkbid	3.66e-09	6.08e-10	3.38898	3.38898
S100a8	4.11e-15	1.51e-10	3.41535	3.41535
Emr1	1.18e-14	2.41e-08	3.47455	3.47455
D430020F16	3.05e-07	5.97e-05	3.49962	3.49962
Slpi	2.73e-12	7.28e-05	3.51218	3.51218
LOC100041934	0.000898122	0.0006575	3.62962	3.62962
LOC386027	3.88e-05	3.03e-06	3.6361	3.6361
Wnt10a	3.69e-15	1.6e-09	3.76791	3.76791
Lyzs	4.05e-16	1.19e-08	3.84015	3.84015
LOC382264	0.000254047	8.91e-05	3.953	3.953
LOC386123	0.00144143	0.000409007	3.98452	3.98452
Bambi-ps1	7.56e-09	0.000112249	3.98506	3.98506
H2-M2	1.8e-06	0.000137741	3.98716	3.98716
A430103B12Rik	0.000389891	0.000132041	4.00239	4.00239
LOC100047226	4.34e-06	0.000165935	4.02935	4.02935
Crhbp	1.32e-05	0.000289779	4.08138	4.08138
LOC100041422	0.000165433	0.000290026	4.1004	4.1004
LOC381471	2.89e-05	2.06e-05	4.11011	4.11011
LOC100046578	0.000127926	8.85e-05	4.15861	4.15861
Lyz	5.24e-23	1.01e-14	4.20333	4.20333
LOC386164	0.00315079	0.000350336	4.21043	4.21043
BC024537	1.25e-05	0.000162677	4.37443	4.37443
LOC641366	0.00598035	0.000650763	4.41937	4.41937
9630041B11Rik	0.0019057	6.86e-05	4.74117	4.74117
Apol7c	3.74e-14	8.98e-12	4.83584	4.83584
LOC386117	0.00245808	6.7e-05	5.03574	5.03574
1700008H02Rik	0.00197487	0.000599689	5.12667	5.12667
LOC100039755	0.000728593	0.00048754	5.18684	5.18684
LOC100042481	0.000997038	0.000496654	5.27136	5.27136
C330013J21Rik	0.000380507	0.000746539	5.29369	5.29369
LOC386002	0.000796314	4.78e-05	5.38624	5.38624
6430590A07Rik	2.93e-05	6.48e-05	5.63597	5.63597
AA792892	0.000794979	0.000609944	5.71861	5.71861
LOC386270	0.000781848	0.000140065	5.78153	5.78153
Ssty1	0.00141743	0.000711598	5.79059	5.79059
C430020H24Rik	0.00150879	0.000173262	5.80333	5.80333
Hmox1	1.82e-06	3.06e-06	5.96225	5.96225
LOC385985	0.00422692	0.0003293	6.09993	6.09993
LOC386218	0.0006778	0.000309029	6.42153	6.42153
LOC270589	0.00350057	0.000355799	6.59814	6.59814
Psg23	3.24e-05	0.000110536	6.70161	6.70161
LOC386289	0.00136487	0.000606973	6.7477	6.7477
LOC386246	0.000426293	0.000275082	6.76409	6.76409
LOC386078	0.000253054	0.000111147	6.95886	6.95886
B230209E15Rik	0.000562438	2.09e-05	6.99585	6.99585
LOC385825	0.000353097	0.00014362	6.99925	6.99925
LOC386021	0.000725938	0.000280821	7.19461	7.19461
LOC277837	0.000457342	0.00023064	7.2932	7.2932
Lyz2	8.62e-20	3.72e-14	7.33696	7.33696
LOC386082	0.00116076	0.000214107	8.19582	8.19582
4930579N16Rik	0.00311746	0.000303991	9.09052	9.09052
LOC386144	0.00477026	0.000562601	9.14053	9.14053
LOC100043402	0.00354922	0.00054151	9.80222	9.80222
LOC385959	0.00416323	0.00037869	10.2039	10.2039
LOC386288	0.00274699	0.000315603	13.0599	13.0599
LOC386199	0.00238597	0.000335376	14.9152	14.9152
LOC280097	0.00375451	0.000543887	20.7023	20.7023
LOC385923	0.00563359	0.000637614	23.4197	23.4197

## Sheet: DEX-CP
SYMBOL	p-value(Sample Group)	p-value(WD-RT vs. WD-PBS)	Ratio(WD-RT vs. WD-PBS)	Fold-Change(WD-RT vs. WD-PBS)
Saa3	5.19e-06	2.6e-05	0.0570955	-17.5145
Ffar2	3.92e-13	1.48e-09	0.0741784	-13.481
Serpina3f	7.62e-08	8.84e-05	0.0798085	-12.53
Cox6a2	1.37e-08	1.13e-08	0.0944475	-10.5879
Zbtb32	9e-10	1.17e-10	0.123251	-8.11355
Ifng	1.26e-07	0.000495537	0.137353	-7.28049
Irgb10	2.55e-09	1.82e-05	0.149148	-6.70474
2810417H13Rik	8.71e-09	7.97e-09	0.150447	-6.64686
LOC100038882	3.78e-06	2.29e-06	0.157759	-6.33879
Ccnb1	9.15e-10	2.39e-09	0.161775	-6.18143
Cxcl10	4.9e-10	4.5e-07	0.168329	-5.94074
Serpina3g	1.01e-07	0.000121575	0.172578	-5.7945
Il10	2.54e-07	3.14e-06	0.176165	-5.67648
Asns	3.08e-13	2.16e-11	0.178734	-5.59492
Tbx21	6.65e-09	0.000114458	0.179758	-5.56303
Irg1	0.0014453	2.27e-05	0.179814	-5.56132
Birc5	9.29e-14	1.02e-11	0.186789	-5.35363
Srm	5.28e-17	2.52e-12	0.189622	-5.27364
Mcm10	3.04e-17	3.66e-13	0.191513	-5.22158
Pbk	3.15e-13	6.54e-10	0.202039	-4.94955
Gbp2	9.69e-09	6.3e-05	0.20403	-4.90125
Aurkb	7.27e-10	6.59e-10	0.206713	-4.83762
LOC100044948	4.88e-12	1.56e-09	0.208798	-4.78931
Psat1	4.22e-12	2.5e-09	0.2089	-4.78698
Tfdp1	4.74e-15	2.83e-11	0.219014	-4.56591
Fgl2	2.53e-09	1.07e-10	0.222598	-4.4924
Tyms-ps	2.72e-12	3.55e-10	0.223057	-4.48316
Ncaph	5.49e-12	2.03e-11	0.224361	-4.4571
Mlkl	3.92e-11	4.55e-10	0.224924	-4.44595
LOC100046232	2.41e-14	3.08e-10	0.225604	-4.43254
Mfsd2	1.55e-16	7.41e-12	0.227547	-4.3947
Plk1	7.18e-08	1.34e-07	0.230439	-4.33954
Chac1	9.4e-12	5.39e-09	0.230646	-4.33565
Gins1	6.14e-14	2.14e-10	0.238812	-4.18739
LOC100047934	9.86e-17	2.81e-10	0.239985	-4.16693
Clspn	7.31e-15	2.98e-12	0.244804	-4.0849
Cdca3	8.6e-09	4.31e-09	0.246327	-4.05965
2610510J17Rik	6.78e-13	6.38e-12	0.248728	-4.02046
Cldnd1	5.2e-10	3.36e-10	0.249749	-4.00402
Rad51	1.04e-15	2.48e-12	0.250507	-3.99191
Cdca8	7.84e-12	7.25e-10	0.251446	-3.97699
Sco1	7.27e-15	9.14e-13	0.252172	-3.96555
2610002D18Rik	3.93e-17	2.25e-12	0.252483	-3.96066
LOC271490	5.04e-12	1.02e-09	0.253241	-3.94881
Esco2	1.6e-12	1.66e-10	0.253317	-3.94762
Brrn1	2.03e-10	4.39e-10	0.254524	-3.9289
Sdf2l1	1.02e-10	3e-08	0.254777	-3.925
LOC100043906	2.51e-09	3.84e-08	0.256701	-3.89559
Tyms	3.08e-14	2.85e-11	0.259512	-3.85338
Pa2g4	3.92e-16	3.39e-12	0.259797	-3.84916
LOC667005	5.82e-09	1.31e-07	0.260902	-3.83286
Cep55	5.43e-13	2.67e-11	0.262393	-3.81108
Bcat1	1.57e-15	4.23e-11	0.262715	-3.80641
Fignl1	8.42e-13	2.65e-09	0.263458	-3.79567
Tg	1.41e-16	7.49e-10	0.263555	-3.79427
Spc25	8.96e-13	1.16e-10	0.265883	-3.76105
Oasl1	0.000398781	0.00102431	0.265966	-3.75987
Psmc3ip	6.22e-16	1.1e-11	0.26788	-3.73301
Tpx2	6.61e-12	5.02e-10	0.268541	-3.72382
LOC640739	5.35e-09	1.19e-08	0.268548	-3.72373
LOC545732	1.82e-06	1.34e-07	0.269286	-3.71352
Tpi1	3.08e-17	1.92e-11	0.270509	-3.69673
Mef2b	2.03e-07	5.32e-08	0.270862	-3.69192
Mcm5	5.22e-15	4.13e-12	0.272447	-3.67043
Kif11	2.57e-11	1.95e-10	0.272609	-3.66826
9030625A04Rik	2.65e-06	4.75e-07	0.27411	-3.64817
Mcm3	1.65e-14	1.08e-09	0.274149	-3.64766
Pgk1	1.26e-12	1.41e-09	0.275756	-3.62639
Cdc45l	1.24e-14	5.5e-11	0.275889	-3.62465
Nmral1	4.04e-07	9.7e-08	0.2759	-3.6245
9330134C04Rik	0.00112809	3.52e-06	0.276359	-3.61849
Prc1	1.65e-07	2.2e-07	0.277394	-3.60498
C1qbp	1.9e-14	1.79e-10	0.278956	-3.58479
Creld2	7.58e-09	4.13e-09	0.287234	-3.48149
Pdss1	9.09e-16	1.51e-11	0.287576	-3.47734
LOC624610	0.000870302	4.16e-05	0.289292	-3.45671
Hmgb2	5.08e-05	6.79e-06	0.289754	-3.4512
Eif4ebp1	4.79e-12	9.32e-09	0.291042	-3.43593
Asf1b	2.92e-09	7.79e-09	0.291191	-3.43417
Cdca7	5.86e-14	3.84e-09	0.291419	-3.43149
Top2a	8.04e-12	3.9e-10	0.291465	-3.43095
Gng12	2.07e-09	1.21e-06	0.291574	-3.42966
Cdc6	2.74e-16	2.21e-12	0.291614	-3.42919
2610528E23Rik	3.11e-14	1.77e-10	0.291846	-3.42647
Sgol2	1.72e-10	3.85e-09	0.293004	-3.41292
2610036L11Rik	2.79e-15	2.88e-12	0.29321	-3.41052
LOC100045677	1.04e-10	2.47e-07	0.293664	-3.40525
Phf11	2.55e-07	8.58e-06	0.293852	-3.40307
Rrm1	1.56e-12	4.17e-10	0.294157	-3.39954
Ppa1	1.37e-15	2.92e-10	0.295344	-3.38589
Chaf1a	1.15e-14	2.09e-10	0.296775	-3.36955
Ifi47	7.41e-06	0.00030639	0.296862	-3.36856
Kntc1	2.65e-13	3.56e-10	0.297139	-3.36542
Cth	6.21e-11	2.13e-08	0.297351	-3.36303
LOC237877	1.01e-13	1.77e-10	0.29767	-3.35943
Gins2	6.77e-17	1.73e-11	0.299181	-3.34246
Shmt1	8.93e-20	4.27e-13	0.300588	-3.32681
scl0004020.1_31	1.74e-11	3e-09	0.303278	-3.2973
Uhrf1	1.27e-13	1e-10	0.30487	-3.28009
LOC100043796	5.6e-13	2.66e-09	0.305096	-3.27766
Uck2	1.29e-18	1.13e-11	0.30543	-3.27407
LOC234081	5.36e-10	4.16e-07	0.306071	-3.26721
Ezh2	1.05e-10	4.43e-08	0.30612	-3.2667
LOC666559	1.21e-09	2.62e-08	0.306141	-3.26646
Tcf19	4.85e-12	1.23e-09	0.308176	-3.2449
Rrm2	6.49e-13	2.85e-10	0.30818	-3.24486
Oosp1	6.05e-06	2.98e-07	0.308189	-3.24476
Cdca5	9.49e-12	1.51e-08	0.308248	-3.24414
Ruvbl2	8.79e-13	2.14e-08	0.308974	-3.23652
Kpna2	1.63e-10	2.15e-07	0.310208	-3.22365
Shmt2	8.36e-16	2.16e-11	0.311756	-3.20763
Nudt5	2.47e-18	5.44e-13	0.312607	-3.1989
Scd2	3.37e-11	8.81e-09	0.312721	-3.19773
Kif4	2.07e-12	1.57e-11	0.313188	-3.19297
Oip5	7e-14	8.4e-11	0.314696	-3.17767
Cenpn	3.16e-11	3.98e-09	0.314984	-3.17476
Jun	2.3e-11	2.29e-07	0.31663	-3.15826
LOC219106	1.28e-13	8.78e-09	0.317508	-3.14952
Siah2	0.000218037	9.41e-07	0.317661	-3.14801
AA467197	2.93e-10	0.000267306	0.318266	-3.14202
4833427B12Rik	1.4e-11	2.72e-07	0.319707	-3.12787
Mcm7	2.05e-13	8.9e-11	0.320707	-3.11811
Slc7a3	1.6e-12	1.03e-08	0.322051	-3.1051
Atf3	8.97e-15	1.05e-09	0.322096	-3.10466
Cdc20	2.21e-08	8.54e-09	0.323044	-3.09556
Aldh18a1	1.2e-12	2.08e-09	0.323095	-3.09507
Pfkp	3.21e-14	4.21e-09	0.323451	-3.09166
LOC269515	6.33e-13	1.86e-08	0.32376	-3.08871
Rfc4	1.94e-10	3.68e-08	0.32388	-3.08757
3000004C01Rik	3.44e-10	9.44e-09	0.3243	-3.08357
Aicda	0.000173376	4.35e-06	0.324963	-3.07728
Fancd2	1.96e-12	1.81e-09	0.325257	-3.07449
Hist1h3a	1.76e-10	4.99e-05	0.325668	-3.07061
Bub1b	2.2e-10	3.38e-09	0.327192	-3.05631
Ccr5	4.16e-13	1.07e-09	0.327845	-3.05022
Hspa5	2.66e-06	1.56e-05	0.328828	-3.04111
Isg20	2.06e-05	2.32e-05	0.328905	-3.04039
Tmem97	6.98e-21	5.02e-14	0.329127	-3.03834
EG433182	2.74e-08	4.26e-05	0.331401	-3.0175
Lig1	2.37e-13	3.18e-11	0.33215	-3.01069
Gemin6	2.04e-11	1.69e-08	0.332252	-3.00977
Dctd	2.06e-19	1.42e-10	0.334343	-2.99094
Slc6a9	1.05e-13	1.05e-08	0.334393	-2.99049
Gbp6	6.43e-06	3.32e-05	0.335539	-2.98028
Atic	6.27e-15	1.62e-10	0.335736	-2.97853
Cenpp	3.1e-11	1.42e-09	0.336308	-2.97346
Socs3	1.47e-05	0.000227617	0.337775	-2.96055
Stmn1	1.63e-08	3.07e-07	0.337779	-2.96051
Mki67	2.78e-08	1.97e-08	0.338017	-2.95843
Bcl3	4.16e-06	1.25e-06	0.338651	-2.95289
Pole	9.58e-16	5.08e-13	0.338855	-2.95111
Kif15	5.62e-12	2.51e-10	0.340005	-2.94113
Thop1	4.42e-14	5.38e-08	0.341176	-2.93104
Ranbp1	3.18e-15	1.43e-10	0.341269	-2.93024
Atf5	4.04e-07	5.5e-06	0.34176	-2.92603
Noc3l	2.49e-16	1.79e-10	0.34381	-2.90858
Ipo5	5.57e-16	1.09e-10	0.343834	-2.90838
Cdca2	3.74e-11	4.84e-09	0.344753	-2.90062
Pgam1	2.7e-09	1.29e-06	0.344883	-2.89954
Magohb	3.84e-08	3.69e-05	0.345075	-2.89792
Aurka	1.8e-08	9.91e-07	0.345156	-2.89724
Mad2l1	3e-11	1.31e-08	0.345492	-2.89442
Ccne1	2.26e-09	2.23e-06	0.346056	-2.8897
E2f1	1.24e-15	3.67e-10	0.346298	-2.88768
Mid1ip1	2.77e-09	2.86e-09	0.34633	-2.88742
Pcna	3.02e-07	2.96e-05	0.346337	-2.88736
Mcm6	6.67e-13	1.33e-09	0.346397	-2.88686
LOC666036	7.86e-10	5.56e-07	0.347063	-2.88132
Fam162a	8.02e-10	6.69e-06	0.34782	-2.87505
LOC433476	3.71e-07	6.79e-06	0.348018	-2.87342
Orc6l	1.04e-13	3.24e-09	0.348066	-2.87302
LOC100043675	8.23e-07	7.33e-05	0.348322	-2.87091
E130016E03Rik	2.86e-14	4.12e-10	0.348709	-2.86772
Ldha	5.36e-13	4.25e-08	0.350062	-2.85664
Kif22	7.12e-08	2.56e-07	0.35096	-2.84933
LOC100045967	1.78e-10	7.45e-06	0.351006	-2.84896
Hist1h3e	2.11e-12	2.99e-06	0.351651	-2.84373
Ankrd37	1.26e-09	1.97e-08	0.352034	-2.84063
Lmnb1	3.52e-09	1.04e-05	0.353285	-2.83058
Fcgr4	1.73e-09	9.11e-08	0.353571	-2.82829
Hax1	3.06e-12	1.81e-08	0.354032	-2.82461
LOC229810	1.11e-12	7.42e-08	0.354573	-2.8203
Mybl2	6.78e-11	1.63e-09	0.356357	-2.80617
Fdps	7.16e-14	1.19e-11	0.35643	-2.8056
Phgdh	1.78e-10	1.61e-06	0.357416	-2.79786
Psmd14	3.55e-07	1.12e-07	0.358199	-2.79174
Nusap1	1.49e-06	6.83e-08	0.358873	-2.7865
Cenpi	5.07e-12	5.92e-08	0.359194	-2.78401
LOC385659	7.92e-10	3.35e-07	0.360348	-2.7751
Mrto4	2.97e-16	2.69e-10	0.360349	-2.77509
Hspd1	1.75e-14	6.82e-09	0.362474	-2.75882
0610007J10Rik	1.06e-12	4.71e-09	0.362478	-2.75879
EG434907	1.37e-10	6.99e-08	0.363165	-2.75357
Galk1	2.2e-15	1.29e-07	0.363241	-2.75299
Tmem48	3.46e-12	5.57e-08	0.363817	-2.74863
Eif3s8	1.03e-12	6.09e-09	0.363913	-2.74791
Gfm1	2.36e-15	1.16e-10	0.364276	-2.74517
Batf	1.53e-10	2.39e-08	0.364585	-2.74285
Hsp90aa1	8.2e-12	1.23e-07	0.365555	-2.73557
Nhp2l1	2.33e-07	0.000193317	0.36564	-2.73493
Ggta1	3.11e-05	4.36e-08	0.365812	-2.73365
Slc1a4	3.89e-14	5.34e-09	0.36611	-2.73142
Dlgap5	7.4e-12	7.76e-10	0.366288	-2.7301
Eef1e1	6.13e-15	2.89e-08	0.36629	-2.73008
Hist2h2ab	1.49e-07	3.01e-05	0.367029	-2.72458
Wars	3.55e-08	0.00022806	0.367233	-2.72307
Snrpd1	3.08e-16	4.41e-11	0.367938	-2.71785
Lyar	1.72e-12	1.57e-07	0.368182	-2.71605
Polr1b	9.61e-13	3.13e-07	0.368459	-2.71401
LOC100047762	7.32e-10	1.08e-06	0.368549	-2.71335
Incenp	1.35e-09	3.64e-08	0.369329	-2.70762
Stat1	0.000773714	0.000924592	0.369418	-2.70696
EG277333	2.2e-13	4.55e-09	0.370535	-2.6988
Igfbp4	2.42e-15	8.93e-07	0.37095	-2.69578
Brip1	1.41e-08	1.76e-06	0.371444	-2.69219
Speer1-ps1	0.00022629	1.48e-05	0.37166	-2.69063
Tipin	3.58e-13	1.84e-08	0.371764	-2.68988
Troap	1.69e-12	3.11e-10	0.372037	-2.6879
Chaf1b	1.48e-12	2.14e-07	0.372585	-2.68395
Cdk5r1	1.3e-05	2.11e-05	0.373788	-2.67531
Chchd6	2.74e-11	2.82e-08	0.374225	-2.67219
Nol5a	7.88e-14	1e-07	0.37477	-2.6683
Ncapg2	2.66e-13	2.52e-10	0.375143	-2.66565
Aldh1l2	4.5e-10	1.24e-07	0.375712	-2.66161
Ctps	3.09e-16	8.24e-10	0.37581	-2.66092
IGHV1S59_L17134_Ig_heavy_variable_1S59_150	5.45e-07	0.00010042	0.376456	-2.65635
Hist1h2ag	1.31e-08	1.52e-05	0.376538	-2.65578
Gpr65	2.88e-09	1.56e-07	0.376661	-2.6549
Dscr2	1.47e-14	6.8e-08	0.377053	-2.65215
Rnaseh2b	9.25e-14	7.58e-09	0.377153	-2.65145
LOC100047619	8.2e-15	8.78e-09	0.377208	-2.65105
Ung	7.44e-16	1.39e-09	0.377837	-2.64664
EG623818	4.4e-15	1.86e-10	0.378516	-2.64189
EG632248	4.16e-09	4.26e-06	0.378728	-2.64042
LOC100044696	2.79e-08	2.07e-06	0.379003	-2.6385
Tk1	1.44e-16	6.6e-13	0.379165	-2.63737
Snrpa	5.52e-13	2.47e-09	0.380448	-2.62848
Ncapd2	1.35e-08	2.65e-09	0.380839	-2.62578
2410015N17Rik	1.98e-11	1.4e-06	0.381648	-2.62022
Mthfd1	8.16e-16	2.07e-10	0.38173	-2.61965
Mtap	6.61e-14	1.44e-09	0.381759	-2.61945
Mthfd2	5.86e-14	3.87e-09	0.383655	-2.60651
3830430K15Rik	1.34e-15	1.13e-08	0.384721	-2.59929
Pno1	1.15e-09	3.26e-06	0.384823	-2.5986
Larp1	6.33e-13	2.65e-08	0.385157	-2.59634
Jtv1	1.35e-14	7.12e-09	0.386014	-2.59058
Sqle	1.38e-09	5.98e-08	0.387063	-2.58356
Mdh2	2.89e-05	3.37e-05	0.387894	-2.57803
Csda	4.74e-14	9e-10	0.388178	-2.57614
Dusp4	8.02e-14	1.63e-09	0.388583	-2.57345
Arl6	4.43e-11	3.61e-08	0.388587	-2.57343
Hnrpab	1.7e-13	4.91e-09	0.389944	-2.56447
Cacybp	6.6e-10	2.18e-06	0.390338	-2.56188
Ahsa1	4.77e-08	9.54e-06	0.390758	-2.55913
Phf19	7.18e-07	2.94e-07	0.390889	-2.55827
Hnrpa1	4.84e-08	2.12e-07	0.39107	-2.55708
EG433923	1.15e-11	1.58e-07	0.391188	-2.55632
Mtbp	1.71e-14	4.98e-10	0.391329	-2.5554
Slc25a19	2.07e-06	3.66e-07	0.391893	-2.55171
Phf10	1.11e-12	3.55e-10	0.391952	-2.55133
LOC238943	6.45e-12	5.55e-06	0.39227	-2.54926
Foxk2	2.34e-14	5.84e-10	0.393025	-2.54437
Mist1	0.00231425	0.000243951	0.393319	-2.54247
LOC637353	6.9e-09	1.06e-05	0.395291	-2.52978
Gmppb	2.17e-05	0.000189163	0.395946	-2.5256
Hsp90ab1	8.86e-14	7.59e-10	0.396754	-2.52045
Pkm2	4.7e-14	2.77e-09	0.39702	-2.51877
St13	1.66e-05	0.000276061	0.397193	-2.51767
2010317E24Rik	2.4e-12	4.18e-09	0.39735	-2.51667
Cdkn3	4.67e-05	1.44e-06	0.397402	-2.51634
Pdia3	2.26e-05	0.000140758	0.397607	-2.51504
LOC234360	3.88e-08	2.71e-06	0.398028	-2.51239
Kars	2.23e-12	1.42e-08	0.398074	-2.51209
Cdc2a	1.08e-12	8.99e-09	0.398366	-2.51026
Nol1	8.2e-13	6.14e-07	0.39887	-2.50708
Fcrl5	0.026889	0.000853518	0.399087	-2.50572
Nasp	9.7e-16	6.68e-11	0.400225	-2.49859
Rcc1	5.83e-13	3.75e-07	0.400623	-2.49611
Hsp105	5.6e-12	2.6e-06	0.401072	-2.49332
Iigp2	6.68e-06	0.00104258	0.401146	-2.49286
Eno1	6.16e-11	4.34e-06	0.401545	-2.49038
D230004N01Rik	2.18e-16	3.67e-10	0.402103	-2.48692
Hirip3	3.1e-14	1.22e-08	0.402997	-2.48141
Stip1	8.04e-14	4.92e-08	0.403521	-2.47818
Gtse1	7.02e-14	3.34e-10	0.40402	-2.47513
LOC380665	6.2e-14	1.35e-07	0.40416	-2.47427
1110021J02Rik	2.79e-09	1.38e-07	0.404467	-2.47239
LOC277856	2.22e-09	6.24e-08	0.405208	-2.46787
2610207P08Rik	8.52e-14	6.93e-09	0.405222	-2.46779
Ddx1	8.9e-14	7.6e-10	0.405566	-2.46569
Rars	5.07e-16	1.52e-10	0.406084	-2.46255
Ccdc99	2.78e-11	4.8e-07	0.407948	-2.45129
Hmgcr	4.13e-08	4.04e-06	0.408028	-2.45081
LOC623006	9.17e-09	4.39e-07	0.408532	-2.44779
Mphosph6	7.47e-10	6.22e-07	0.408604	-2.44736
Car13	0.000187234	5.34e-05	0.408652	-2.44707
Lrrc59	1.33e-12	1.89e-09	0.408716	-2.44669
Eif5a	6.48e-14	2.48e-08	0.409854	-2.43989
Mki67ip	1.05e-13	4.9e-08	0.410973	-2.43325
Noc4l	3.52e-12	9.03e-06	0.411072	-2.43266
Ddt	2.18e-07	6.5e-05	0.411097	-2.43252
Hyou1	3.8e-10	1.86e-09	0.411223	-2.43177
D14Ertd668e	1.51e-05	4.07e-05	0.411349	-2.43103
Dsn1	4.43e-08	5.31e-06	0.411486	-2.43022
Aars	2.73e-10	1.21e-07	0.411734	-2.42875
LOC384315	6.48e-12	6.68e-06	0.411757	-2.42862
H2afx	1.02e-06	1.85e-08	0.41193	-2.4276
Eif1a	5.74e-12	2.25e-08	0.412519	-2.42413
Tcp1	6.66e-10	9.91e-08	0.412758	-2.42273
LOC638892	2.85e-07	0.000303717	0.413173	-2.4203
Fubp1	1.42e-16	6.68e-12	0.413588	-2.41786
Dnahc11	4.59e-16	1.6e-09	0.413798	-2.41664
IGHV12S1_M22439_Ig_heavy_variable_12S1_339	5.34e-06	0.00125282	0.414457	-2.4128
Cenph	6.31e-11	9.19e-08	0.414458	-2.41279
Cct3	1.08e-13	8.66e-09	0.414899	-2.41022
Akp2	5.52e-06	7.58e-05	0.415081	-2.40917
Vegfa	5.61e-12	1.89e-08	0.41546	-2.40697
Srpr	1.77e-05	5.74e-06	0.415755	-2.40526
Ccnd2	3.4e-12	2.54e-07	0.416354	-2.4018
Top1	2.95e-08	5.6e-08	0.416891	-2.39871
Prim2	1.42e-14	1.64e-09	0.41697	-2.39825
Eif3b	1.67e-13	5.88e-09	0.417571	-2.3948
Rtn4ip1	0.000425114	9.18e-05	0.419475	-2.38393
Mcm2	4.41e-17	2.36e-09	0.41971	-2.38259
Gapdh	4.67e-12	5e-08	0.420103	-2.38037
Ttf2	3.29e-11	1.23e-08	0.421182	-2.37427
Calr	9.74e-07	0.000211568	0.421393	-2.37308
Nup205	3.29e-14	2.92e-10	0.421469	-2.37265
Il12rb1	7.22e-11	0.00104044	0.421728	-2.3712
Rrp12	8.99e-17	1.99e-09	0.422254	-2.36824
Hist1h3d	4.37e-13	2.28e-06	0.422288	-2.36805
Polh	2.15e-09	1.9e-06	0.422558	-2.36654
Chchd4	5.51e-17	4.97e-10	0.422696	-2.36576
Thg1l	2.75e-12	7.8e-07	0.422847	-2.36492
Acot7	7.95e-15	7.75e-06	0.422861	-2.36484
Ltv1	7.67e-08	3.52e-05	0.422973	-2.36422
Ydjc	1.27e-10	9.98e-05	0.423202	-2.36294
Eprs	2.1e-12	4.82e-07	0.423603	-2.3607
Gbp3	1.44e-05	5.24e-05	0.423813	-2.35953
Cdk4	3.71e-13	2.85e-08	0.424658	-2.35484
Sema7a	1.05e-08	5.59e-07	0.424697	-2.35462
Pigu	2.35e-11	1.52e-07	0.424973	-2.35309
Fanci	1.92e-09	2.66e-07	0.425255	-2.35153
Cenpk	2.22e-12	2.38e-07	0.425661	-2.34928
Nup85	1.3e-12	3.27e-09	0.426194	-2.34635
5133400G04Rik	1.32e-11	3e-08	0.426196	-2.34634
Upp1	1.75e-07	4.4e-06	0.426335	-2.34557
LOC384836	3.07e-06	3.59e-05	0.426685	-2.34365
Nupr1	5.42e-16	8.61e-11	0.426737	-2.34337
Niban	6.25e-11	2.81e-07	0.427209	-2.34078
Ppat	1.31e-12	4.6e-06	0.427263	-2.34048
Indo	8.06e-06	3.25e-06	0.427323	-2.34015
Ipo4	6.37e-12	7.67e-07	0.427352	-2.33999
LOC433261	4.55e-10	5.13e-07	0.427857	-2.33723
Timm8a1	2.72e-12	9.37e-07	0.428569	-2.33335
Mrps27	4.3e-07	0.000103941	0.428684	-2.33272
Impdh2	1.26e-13	4.49e-10	0.428807	-2.33205
Gmps	1.95e-06	0.0011401	0.42953	-2.32813
Apitd1	3.05e-15	8.86e-11	0.429874	-2.32626
5830484A20Rik	1.26e-05	0.000316874	0.429906	-2.32609
Wdhd1	2.21e-12	4.43e-08	0.430204	-2.32448
Ppap2a	0.00405316	2.91e-05	0.430475	-2.32301
Ywhag	4.33e-06	2.8e-07	0.431077	-2.31977
Psmb9	6.53e-05	0.000558442	0.431132	-2.31948
Eif2b3	2.18e-14	8.05e-08	0.431374	-2.31818
Kif2c	8.41e-06	5.16e-06	0.431425	-2.3179
Psmb5	4.44e-05	9.28e-05	0.431914	-2.31527
Lgals9	7.45e-07	1.8e-07	0.432304	-2.31319
Psmb7	5.94e-14	1.35e-10	0.432319	-2.31311
0610007P14Rik	2.25e-14	1.9e-09	0.433023	-2.30934
Cct6a	2.06e-11	5.46e-06	0.433454	-2.30705
IGHV1S30_X02462_Ig_heavy_variable_1S30_12	0.000219775	0.000433731	0.433566	-2.30645
5730596K20Rik	1.83e-13	6.68e-07	0.43371	-2.30569
Spag5	9.51e-12	2.69e-10	0.434014	-2.30407
Hist1h2ah	4.86e-07	3.38e-05	0.434211	-2.30303
2500001D14Rik	0.000666146	5.69e-06	0.434829	-2.29975
Cenpm	1.27e-10	4.13e-09	0.434947	-2.29913
Rad51ap1	2.17e-14	3.55e-09	0.435604	-2.29566
Tagln2	4.52e-10	4.45e-09	0.435718	-2.29506
Nola2	5.12e-16	4.24e-09	0.43605	-2.29331
Nucks1	2.35e-09	1e-07	0.437034	-2.28815
Tuba3b	1.83e-09	6.89e-06	0.43731	-2.28671
1500019G21Rik	1.82e-10	3.11e-05	0.437795	-2.28417
Nup43	5.15e-16	2.24e-08	0.437835	-2.28396
4930579G24Rik	8.88e-11	2.71e-07	0.438044	-2.28288
scl0002069.1_48	6.79e-12	2.67e-06	0.438502	-2.28049
Chtf18	1.73e-12	3.23e-07	0.438507	-2.28046
Mif	1.53e-14	2.77e-09	0.438536	-2.28032
Ckap2	2.6e-09	1.15e-05	0.438799	-2.27895
Snd1	5.14e-09	6.74e-08	0.439036	-2.27772
Txnl4	1.34e-12	6.88e-08	0.439188	-2.27693
Paics	8.38e-09	1.15e-05	0.439911	-2.27319
Nup107	2.26e-13	2.03e-08	0.44022	-2.27159
Lman1	6.12e-05	2.49e-05	0.440567	-2.2698
Dcp2	2.19e-14	8.65e-11	0.440704	-2.26909
Blm	1.58e-15	2.93e-10	0.440727	-2.26898
Ckap2l	1.33e-05	1.25e-05	0.440785	-2.26868
Syngr2	1.57e-07	4.22e-05	0.440979	-2.26768
3110082I17Rik	6.84e-13	5.9e-07	0.440997	-2.26759
Mnd1	4.85e-15	1.14e-09	0.441164	-2.26673
Ywhae	1.4e-05	0.000204033	0.441582	-2.26458
Aldoa	9.83e-05	6.26e-05	0.44178	-2.26357
EG622339	1.06e-15	5.34e-10	0.4418	-2.26347
Wdr43	2.62e-17	4.71e-11	0.441829	-2.26332
IGKV4-91_AJ231229_Ig_kappa_variable_4-91_29	1.18e-06	0.000308394	0.442074	-2.26206
Pold2	1.09e-13	6.57e-08	0.442543	-2.25967
Eif2s2	1.38e-14	7.58e-10	0.442665	-2.25905
Lss	1.8e-13	8.61e-09	0.442748	-2.25862
Ifrd2	3.16e-09	9.77e-05	0.44288	-2.25795
2810004N23Rik	1.3e-10	3.73e-07	0.44389	-2.25281
LOC242703	1.07e-11	7.84e-08	0.444212	-2.25118
Mns1	1.41e-12	1.31e-07	0.444225	-2.25111
EG434858	3.1e-10	8e-07	0.44473	-2.24856
1190007I07Rik	1.81e-06	0.000265935	0.446361	-2.24034
Plscr1	8.01e-15	1.88e-09	0.447241	-2.23593
Sec61b	4.62e-10	2.08e-08	0.448012	-2.23208
Slc19a1	8.57e-17	3.92e-08	0.448067	-2.23181
Apex1	2.21e-12	6.85e-06	0.448095	-2.23167
Aspm	4.14e-06	1.62e-05	0.448259	-2.23085
Umps	6.75e-17	6.55e-08	0.448871	-2.22781
Hist1h3c	5.27e-11	5.79e-05	0.449006	-2.22714
Iars	6.91e-15	1.59e-10	0.449658	-2.22391
Camk2n2	5.39e-09	2.28e-07	0.449793	-2.22325
Grhpr	1.03e-06	1.02e-06	0.450318	-2.22065
LOC382092	1.24e-12	2.3e-09	0.450615	-2.21919
Ebna1bp2	6.07e-13	9.13e-07	0.450752	-2.21851
C330023M02Rik	2.07e-15	2.33e-09	0.450885	-2.21786
Ppil1	6.12e-13	8.53e-09	0.451021	-2.21719
Seh1l	2.92e-14	2.93e-10	0.451494	-2.21487
1110002E23Rik	1.49e-07	5.92e-07	0.451808	-2.21333
C79407	5.19e-11	3.31e-09	0.453002	-2.20749
St6galnac4	7.24e-13	6.18e-06	0.453284	-2.20612
Silg111	2.53e-13	1.22e-08	0.453298	-2.20605
F630043A04Rik	3.75e-11	1.54e-07	0.45361	-2.20454
LOC380756	2.3e-12	8.93e-08	0.453855	-2.20334
LOC216443	6.1e-07	2.11e-05	0.454034	-2.20248
LOC100045430	8.98e-09	2.55e-06	0.454512	-2.20016
LOC100041835	3.21e-12	2.15e-08	0.454552	-2.19997
Pycrl	1.56e-12	1.44e-07	0.454562	-2.19992
Farsb	1.31e-12	6.94e-08	0.454578	-2.19984
Tpst1	0.00192883	8.46e-05	0.454946	-2.19806
Trib3	1.38e-15	8.43e-09	0.455075	-2.19744
LOC674912	1.81e-06	5.94e-06	0.45519	-2.19688
Rps27a	1.13e-15	4.71e-09	0.45524	-2.19664
Set	3.01e-07	0.000171591	0.455582	-2.195
Hist1h2ak	5.49e-07	8.12e-05	0.455635	-2.19474
Speer6-ps1	0.0163309	0.000968459	0.455686	-2.19449
LOC546090	4.91e-11	1.99e-05	0.456408	-2.19102
Espl1	3.96e-12	5.11e-09	0.456473	-2.19071
Mrps22	1.34e-12	1.59e-06	0.45659	-2.19015
LOC100047155	8.82e-16	1.1e-09	0.456909	-2.18862
Pfkl	3.22e-16	9.29e-11	0.457085	-2.18778
Ftsj3	4.35e-08	3.4e-05	0.457312	-2.18669
1200015F23Rik	3.24e-12	1.28e-05	0.457506	-2.18577
Psmd12	3.14e-15	2.1e-10	0.457559	-2.18551
Pdk3	6.14e-10	1.88e-07	0.458015	-2.18334
Shcbp1	5.66e-12	6.26e-10	0.458503	-2.18101
Timeless	5.63e-09	3.89e-07	0.45889	-2.17917
Armc6	2.43e-11	1.79e-05	0.459383	-2.17683
AI747699	1.68e-06	2.31e-05	0.45994	-2.1742
Ly6a	9.34e-09	1.69e-05	0.460174	-2.17309
Lsm2	9.53e-13	1.3e-07	0.460536	-2.17138
BC003885	3.76e-16	1.2e-09	0.461336	-2.16762
2700029M09Rik	1.63e-11	2.32e-09	0.461686	-2.16597
Mrps28	8.69e-11	7.88e-06	0.462053	-2.16425
BC048355	8.47e-15	1.41e-06	0.462078	-2.16414
Nsbp1	0.0101665	0.000297248	0.462338	-2.16292
Soat2	5.01e-16	1.36e-08	0.462363	-2.1628
Il6	8.19e-06	8.85e-05	0.462787	-2.16082
LOC545208	2.21e-07	4.53e-05	0.462815	-2.16069
Vdac3	2.7e-11	1.89e-09	0.463042	-2.15963
Anln	1.73e-07	1.53e-06	0.463153	-2.15911
LOC100041230	2.56e-06	0.000177957	0.463308	-2.15839
1190002F15Rik	6.3e-06	3.71e-05	0.463473	-2.15762
Hspe1	4.23e-09	3.12e-05	0.463712	-2.15651
Rpp38	3.11e-15	1.46e-08	0.463816	-2.15603
Zfp367	1.61e-09	1.31e-06	0.464233	-2.15409
Pfas	2.11e-15	3.06e-09	0.46429	-2.15383
LOC640972	1.32e-13	7.6e-07	0.464523	-2.15274
Timm10	1.94e-10	4.35e-05	0.464613	-2.15233
4933425L03Rik	1.49e-06	4.49e-07	0.464912	-2.15094
Lzic	2.98e-13	6.59e-07	0.464957	-2.15074
scl000416.1_19	7.23e-15	3.11e-09	0.465354	-2.1489
LOC241715	4.51e-12	4.45e-08	0.466333	-2.14439
LOC209372	1.91e-09	1.14e-07	0.466759	-2.14244
1110070O15Rik	6.02e-08	1.86e-06	0.468261	-2.13556
Tmem131	0.00263712	7.89e-05	0.468544	-2.13427
Mad2l2	9.09e-10	6.42e-05	0.468598	-2.13403
LOC100046136	4.35e-09	5.25e-05	0.468787	-2.13317
Fem1b	1.83e-11	2.09e-09	0.469641	-2.12929
Fam129a	2.88e-11	2.68e-07	0.469757	-2.12876
Tsfm	5.88e-12	3.04e-07	0.469817	-2.12849
Tars	5.84e-09	2.26e-07	0.47011	-2.12716
LOC100047827	2.16e-06	2.45e-06	0.470179	-2.12685
Grwd1	1.68e-11	3.24e-05	0.470275	-2.12642
Kdelr2	2.1e-09	9.66e-08	0.470443	-2.12565
Sel1l	0.000388515	8.95e-07	0.471088	-2.12275
Pdzd11	7.72e-12	1.73e-09	0.471375	-2.12145
Fen1	1.11e-11	4.34e-07	0.47167	-2.12013
Auh	8.21e-10	7.5e-09	0.471678	-2.12009
Cldn12	2.75e-16	1.05e-10	0.472334	-2.11714
Sgol1	5.92e-14	3.08e-11	0.472586	-2.11601
9930111J21Rik	0.000641653	2.26e-05	0.472754	-2.11527
Psmd11	3.25e-08	1.02e-06	0.473012	-2.11411
Ube1c	2e-06	1.79e-05	0.473354	-2.11258
LOC382555	0.000215419	0.000413803	0.473367	-2.11253
Psmg2	9.22e-15	2.3e-09	0.473583	-2.11156
LOC381891	1.02e-12	2.23e-08	0.473857	-2.11034
Hn1l	2.16e-14	1.41e-09	0.473895	-2.11017
2310008I22Rik	1.28e-06	0.000425154	0.474612	-2.10698
Hist1h4f	3.46e-07	0.000197863	0.474736	-2.10643
D11Lgp2e	0.000442818	0.000852983	0.474859	-2.10589
Vdac2	4.25e-07	2.51e-05	0.474951	-2.10548
Exosc6	6.96e-09	2.88e-05	0.475042	-2.10507
Gpr109a	2.35e-05	0.000544723	0.475466	-2.1032
Pif1	1.2e-05	3.56e-05	0.475651	-2.10238
Pole3	1.44e-14	4.59e-09	0.475969	-2.10098
Pdia6	2.92e-06	8.51e-06	0.476213	-2.0999
Timm50	5.61e-12	1.85e-06	0.476262	-2.09969
Alg8	1.82e-09	8.45e-05	0.476374	-2.09919
Nars	3.14e-10	1.03e-05	0.477002	-2.09643
LOC100042427	6.53e-14	3.39e-10	0.477112	-2.09594
Gmds	9.55e-11	4.5e-07	0.477529	-2.09412
LOC385291	3.14e-08	0.000908755	0.477679	-2.09346
Mtdh	2.02e-07	9.28e-07	0.477813	-2.09287
AI607873	1.05e-10	7.92e-10	0.478026	-2.09194
Kdelc1	3.28e-10	8.08e-06	0.478272	-2.09086
Tomm70a	2.44e-11	1.01e-06	0.478383	-2.09038
Stk40	0.0044212	0.0010134	0.478415	-2.09024
Smyd5	4.96e-15	5.67e-08	0.478705	-2.08897
LOC100042405	1.15e-08	6.71e-08	0.479106	-2.08722
1110005A23Rik	0.00151168	0.000398737	0.47924	-2.08664
Rbbp7	6.43e-09	0.000273167	0.479858	-2.08395
Plk4	5.3e-08	5.55e-05	0.480024	-2.08323
Dnmt1	9.25e-10	6.59e-06	0.480081	-2.08298
6720463M24Rik	1.05e-08	2.07e-05	0.480311	-2.08199
Alkbh5	0.000289988	0.000210171	0.480451	-2.08138
Rrp1b	5.27e-18	1.12e-08	0.480473	-2.08128
Gmnn	4.53e-11	3.11e-07	0.480529	-2.08104
Mars	2.58e-11	8.52e-08	0.480814	-2.07981
C330018D20Rik	5.27e-09	1.34e-05	0.48118	-2.07822
Nme2	3.3e-16	7.4e-11	0.481208	-2.0781
Cd86	1.52e-05	3.18e-05	0.481781	-2.07563
Gphn	2.18e-10	9.08e-09	0.481884	-2.07519
Ndufa12	3.05e-14	3.42e-08	0.482037	-2.07453
E130012A19Rik	3.02e-12	0.00102781	0.482403	-2.07296
Ndufb9	2.32e-06	0.000182402	0.482441	-2.07279
Gart	3.81e-15	1.48e-07	0.482628	-2.07199
Tbrg4	1.41e-10	3e-06	0.482709	-2.07164
Pusl1	3.51e-15	1.91e-07	0.4832	-2.06954
Mettl1	1.33e-17	2e-10	0.483324	-2.069
Mybbp1a	5.36e-09	7.14e-06	0.483346	-2.06891
Rrp9	3.38e-14	1.82e-06	0.483598	-2.06783
Urb2	7.75e-14	7.72e-07	0.483683	-2.06747
Il1a	4.11e-08	1.34e-05	0.484076	-2.06579
Mrpl16	5.39e-06	0.000383346	0.484267	-2.06498
Nudt1	1.43e-09	0.000188146	0.484692	-2.06317
Thoc4	1.26e-17	8.02e-13	0.484729	-2.06301
Ddx27	1.04e-14	2.5e-08	0.484746	-2.06294
Eif4a1	6.34e-14	5.73e-08	0.484841	-2.06253
Tfb1m	1.13e-07	0.000212363	0.484991	-2.0619
Gtf2h4	1.58e-13	1.43e-07	0.485026	-2.06175
LOC100045963	1.31e-10	6.93e-06	0.485281	-2.06066
4930583H14Rik	3.75e-13	3.45e-08	0.485298	-2.06059
LOC269859	6.46e-08	2.43e-05	0.486082	-2.05727
Htt	7.04e-07	0.00045079	0.486638	-2.05492
9830169E20Rik	1.03e-05	0.00019492	0.486755	-2.05442
1300001I01Rik	1.68e-07	0.000568737	0.486779	-2.05432
LOC100039786	2.78e-06	1.49e-06	0.48686	-2.05398
Nup133	1.85e-14	6.25e-10	0.48706	-2.05314
LOC384206	1.65e-08	3.97e-05	0.487374	-2.05181
LOC434200	2.5e-11	2.67e-06	0.487482	-2.05136
Cct5	9.72e-08	7.81e-05	0.488045	-2.04899
Ndc80	5.63e-09	1.03e-06	0.488087	-2.04882
LOC100045439	5.59e-06	1.3e-05	0.488524	-2.04698
Exosc2	8.36e-14	2.11e-07	0.488726	-2.04614
LOC100046163	3.56e-15	3.48e-09	0.489074	-2.04468
Aarsd1	4.68e-05	0.000250241	0.489129	-2.04445
LOC432555	0.000861583	3.49e-05	0.489731	-2.04194
Dbi	4.37e-14	3.6e-12	0.489948	-2.04103
Pcbp1	2.65e-12	6.7e-09	0.489965	-2.04096
Mapk1ip1l	1.82e-11	2.71e-06	0.490519	-2.03866
Tmpo	1.93e-09	2.32e-07	0.490555	-2.03851
Wdr46	1.2e-15	1.96e-10	0.490786	-2.03755
Banf1	1.19e-13	1.25e-08	0.491041	-2.03649
C230067O06Rik	4.19e-07	0.000109755	0.491338	-2.03526
Fcf1	2.26e-06	0.00113067	0.491354	-2.03519
6720458F09Rik	8.43e-17	5.15e-10	0.491831	-2.03322
Nus1	8.63e-15	7.22e-09	0.492756	-2.0294
Rsl1d1	2.15e-12	6.73e-06	0.492946	-2.02862
2310010B21Rik	1.66e-11	9.15e-06	0.493029	-2.02828
Ddost	5.54e-10	7.33e-07	0.493125	-2.02788
Tubg1	6.39e-08	2.22e-05	0.493274	-2.02727
Bola3	4.47e-10	1.97e-06	0.493282	-2.02724
2810012D02Rik	5.37e-12	7.08e-06	0.493374	-2.02686
Gbp1	0.0196149	0.000215255	0.493863	-2.02485
Nup62	2.83e-14	4.22e-11	0.494012	-2.02424
scl0001978.1_6	4.62e-09	1.3e-05	0.494153	-2.02366
Rrp15	6.81e-16	5.7e-07	0.494738	-2.02127
LOC100046741	8.49e-15	1.74e-08	0.495043	-2.02003
2610019N19Rik	2.39e-07	0.000237509	0.495213	-2.01933
Syce2	1.24e-08	9.6e-06	0.495357	-2.01875
Sssca1	8.49e-12	1.38e-05	0.495368	-2.0187
Hspa8	1.15e-14	5.26e-10	0.495389	-2.01862
Speer3	0.0018798	0.000248023	0.495667	-2.01748
Rad51c	0.000142883	8.59e-05	0.495974	-2.01623
Cad	5.31e-13	5.2e-06	0.496157	-2.01549
LOC100047053	4.73e-05	4.32e-05	0.496379	-2.01459
LOC637089	6.4e-06	4.15e-06	0.496394	-2.01453
Utp6	5.81e-09	1.35e-05	0.496769	-2.01301
Mrps6	5.32e-12	0.000841092	0.496955	-2.01226
LOC236223	1.41e-06	2.16e-05	0.497389	-2.0105
LOC633945	7.84e-08	6.21e-05	0.497415	-2.01039
Lars	1.43e-12	3.25e-08	0.498765	-2.00495
Nol10	1.2e-16	1.62e-09	0.498887	-2.00446
2810004N20Rik	8.35e-12	6.11e-06	0.499829	-2.00068
Hbp1	5.36e-14	6.19e-06	2.00081	2.00081
A130076G11Rik	9.86e-05	0.000920053	2.00122	2.00122
Faah	1.74e-12	4.46e-10	2.00151	2.00151
C230012O17Rik	1.43e-05	0.000184365	2.00606	2.00606
Lasp1	1.85e-10	2.4e-09	2.00766	2.00766
E030038D23Rik	1.82e-10	6.22e-06	2.00896	2.00896
D9Ertd392e	1.42e-12	7.34e-06	2.01132	2.01132
Meis1	1.03e-08	5.45e-07	2.01144	2.01144
Mef2c	1.9e-12	2.18e-07	2.01225	2.01225
2310014D11Rik	6.89e-13	6.03e-10	2.01291	2.01291
AW538212	1.9e-05	0.000442484	2.01414	2.01414
LOC385909	0.000247935	0.0010367	2.01565	2.01565
1700030C10Rik	6.96e-05	0.000209812	2.01676	2.01676
Neu1	4.64e-11	2.75e-09	2.01815	2.01815
scl000260.1_64	1.59e-05	0.000156489	2.01892	2.01892
EG330070	1.91e-16	7.83e-09	2.02066	2.02066
Msmb	0.000808359	0.000519459	2.02165	2.02165
Nuak1	2.75e-09	0.000183708	2.02245	2.02245
LOC100045678	4.83e-09	0.000215142	2.02302	2.02302
Tmem71	5.04e-15	0.000791236	2.02315	2.02315
Fcer1g	1.84e-13	2.99e-05	2.0238	2.0238
Unc84b	1.01e-13	5.3e-06	2.02467	2.02467
Trp53inp1	2.21e-13	1.66e-06	2.02537	2.02537
C730010J01Rik	5.35e-07	0.000829409	2.02618	2.02618
C030034I22Rik	3.94e-11	5.76e-09	2.02833	2.02833
A530050E01Rik	4.89e-11	9.52e-07	2.02986	2.02986
Prkaa2	0.000464276	0.000433205	2.03017	2.03017
Nod1	8.05e-16	2.54e-10	2.03023	2.03023
4921535G17Rik	4.51e-06	7.66e-05	2.03359	2.03359
Gbx2	1.26e-08	1.12e-09	2.03439	2.03439
Kctd11	0.000563685	0.000554305	2.03467	2.03467
Btbd11	1.17e-06	9.41e-07	2.03513	2.03513
Lhx6	1.61e-06	1.84e-05	2.03745	2.03745
9430046I01Rik	1.19e-07	3.27e-06	2.03772	2.03772
Cxcr4	2.83e-12	8.23e-05	2.03778	2.03778
Ovgp1	3.38e-13	1.28e-07	2.03797	2.03797
Pbx1	1.72e-10	5.05e-10	2.03866	2.03866
LOC100045340	1.77e-05	1.46e-05	2.03879	2.03879
Ramp3	9.36e-11	2.04e-05	2.03957	2.03957
Il6ra	7.1e-15	2.34e-09	2.04066	2.04066
Rasl2-9	9.79e-05	0.000631581	2.04348	2.04348
Zfhx2	3.88e-11	9.86e-06	2.04412	2.04412
2010110P09Rik	4.59e-07	6.2e-06	2.04575	2.04575
A130028H19Rik	3.23e-05	0.000653981	2.04644	2.04644
A130010C12Rik	1.89e-11	4.66e-06	2.04656	2.04656
Anxa2	2.35e-05	1.44e-05	2.04762	2.04762
E230020O17Rik	1.71e-10	9.46e-08	2.04813	2.04813
4931415K24Rik	8.22e-06	0.000509514	2.04907	2.04907
Plekhg2	7.69e-16	4.19e-09	2.04994	2.04994
Haao	5.73e-15	1.42e-06	2.05004	2.05004
Myocd	1.55e-08	4.55e-06	2.0502	2.0502
Dlgap1	2.13e-05	0.00122057	2.05088	2.05088
Rab32	2.46e-13	2.65e-09	2.05161	2.05161
LOC676420	9.44e-15	1.65e-06	2.05298	2.05298
Dpp7	7.36e-06	3.99e-05	2.05314	2.05314
Foxn3	7.31e-07	5.43e-06	2.05328	2.05328
4432416J03Rik	2.82e-10	7.66e-06	2.05421	2.05421
Inpp5k	2.5e-16	2.02e-09	2.05642	2.05642
Hist2h2aa2	5.34e-11	9.66e-06	2.05648	2.05648
B230369L08Rik	7.33e-13	2.62e-05	2.05658	2.05658
Anxa5	6.89e-07	5.17e-07	2.05673	2.05673
Enpp2	2.67e-05	0.000867879	2.05725	2.05725
LOC380617	7.1e-12	1.71e-07	2.05837	2.05837
A330083M20Rik	6.49e-06	0.000966774	2.05855	2.05855
LOC100046963	0.000116014	0.000173744	2.06089	2.06089
Lst1	3.48e-10	2.59e-05	2.06314	2.06314
Sec61a	0.000309867	8.96e-05	2.06321	2.06321
Tcrb-V8.2	0.000293342	0.000472738	2.06382	2.06382
0610009J05Rik	1.44e-09	2.1e-05	2.06487	2.06487
Nrxn3	5.23e-05	0.00104659	2.06491	2.06491
Rcsd1	3.93e-20	2.47e-10	2.06637	2.06637
Ahdc1	1.34e-08	8.58e-06	2.0672	2.0672
Emb	1.76e-08	2.37e-07	2.06828	2.06828
Zswim6	8.93e-10	4.16e-07	2.06836	2.06836
Cpm	8.13e-15	3.44e-08	2.07153	2.07153
Rasgrp2	1.07e-10	2.89e-06	2.07159	2.07159
Arhgap9	4.15e-09	5.7e-07	2.07199	2.07199
C130066B05Rik	0.000631095	0.00124773	2.07223	2.07223
Egr1	0.000152728	0.000423858	2.07276	2.07276
Slc44a2	5.49e-12	2.3e-08	2.07446	2.07446
Fscn1	2.63e-06	0.000314806	2.07532	2.07532
Hhex	3.86e-13	0.000333136	2.0764	2.0764
BC016608	1.08e-05	0.000488475	2.0781	2.0781
LOC433801	9.96e-10	4.94e-07	2.0788	2.0788
A130001G05Rik	1.89e-07	0.000356255	2.07916	2.07916
Aldh2	1.59e-18	1.76e-09	2.0813	2.0813
Cd27	0.00023124	3.65e-05	2.08137	2.08137
Csnk1g3	2.38e-17	4.45e-11	2.08171	2.08171
Frmd4a	1.41e-07	5.59e-06	2.08181	2.08181
Ly108	8.48e-11	5.73e-07	2.08254	2.08254
D16Ertd472e	0.00198732	5.08e-05	2.08281	2.08281
Dnahc2	2.83e-10	4.28e-09	2.08352	2.08352
A230067G21Rik	1.73e-06	1.25e-06	2.08389	2.08389
Cst3	1.07e-11	1.47e-07	2.08462	2.08462
TRBV8_AE000663_T_cell_receptor_beta_variable_8_270	9.98e-06	6.79e-05	2.0854	2.0854
Dbp	2.47e-14	5.53e-09	2.08566	2.08566
3110033D18Rik	3.79e-07	2.72e-05	2.08745	2.08745
5930400O15Rik	3.78e-06	0.000367753	2.08827	2.08827
Drd1a	1.54e-06	5.86e-05	2.08884	2.08884
D130060L11Rik	4.62e-08	4.43e-06	2.08886	2.08886
Trps1	9.63e-10	3.17e-08	2.08992	2.08992
A630023P12Rik	6.03e-15	3.85e-05	2.09051	2.09051
Gmfg	1.64e-17	1.26e-09	2.09118	2.09118
2310045K21Rik	0.0147293	0.000274394	2.09142	2.09142
Cib2	1.75e-10	1.51e-08	2.09231	2.09231
C730025H23Rik	3.11e-07	4.17e-06	2.09297	2.09297
A630054L15Rik	2.8e-16	7.65e-10	2.09335	2.09335
9630050A07Rik	8.59e-05	0.000756941	2.09438	2.09438
Marveld1	4.56e-07	7.89e-06	2.09499	2.09499
EG434077	6.3e-14	1.39e-09	2.09545	2.09545
Rasa1	2.22e-07	6.79e-06	2.09749	2.09749
5330438F16Rik	6.11e-07	7.68e-06	2.0995	2.0995
She	7.37e-09	7.81e-09	2.1009	2.1009
1810073N04Rik	4.86e-08	2.12e-05	2.10185	2.10185
A830092P18Rik	2.31e-10	3.34e-06	2.10213	2.10213
Arhgef1	9.87e-13	8.52e-07	2.10392	2.10392
LOC545867	4.59e-05	0.000234654	2.10438	2.10438
4932410M19Rik	2.54e-08	6.02e-06	2.10541	2.10541
2610028E06Rik	1.07e-07	1.25e-07	2.10595	2.10595
scl0002022.1_2978	5.81e-08	2.42e-07	2.10666	2.10666
Mgea5	2.62e-14	2.13e-09	2.10765	2.10765
Peg3	2.5e-06	9.56e-06	2.10776	2.10776
A130062D16Rik	1.51e-16	2.39e-09	2.10843	2.10843
Frmd6	0.00795617	4.4e-05	2.11002	2.11002
Ikzf2	0.000132635	0.00053504	2.11234	2.11234
A530021J07Rik	4.22e-12	4.09e-06	2.11325	2.11325
6330407A03Rik	5.38e-11	1.66e-06	2.11425	2.11425
Rufy3	8.8e-08	9.38e-06	2.11441	2.11441
5031404C24Rik	2.91e-05	7.65e-06	2.11447	2.11447
D12Ertd553e	9.37e-13	6.5e-07	2.11567	2.11567
LOC100047353	4.72e-13	2.97e-06	2.11584	2.11584
D630015C01Rik	0.000659736	0.000442379	2.11678	2.11678
Slc12a6	2.59e-14	1.33e-06	2.11841	2.11841
A130052C08Rik	1.13e-12	9.19e-08	2.12062	2.12062
2010321I05Rik	3.4e-07	7.48e-05	2.12081	2.12081
A230102B06Rik	8.45e-05	3.93e-06	2.12236	2.12236
B230396K19Rik	3.47e-06	0.000799491	2.1232	2.1232
4933411D12Rik	1.04e-06	0.000115224	2.12542	2.12542
Dapl1	3.63e-05	1.28e-06	2.12697	2.12697
B930008G09Rik	1.34e-10	2.77e-07	2.12775	2.12775
LOC329416	1.19e-10	2.27e-05	2.12776	2.12776
E230025L24Rik	0.000106812	0.000256349	2.12791	2.12791
A830094I09Rik	9.18e-08	2.65e-07	2.12944	2.12944
8030402P03Rik	1.47e-05	0.000494774	2.12982	2.12982
Actn1	1.58e-11	1.08e-06	2.12997	2.12997
Adck2	1.33e-05	0.00128747	2.13082	2.13082
2410025L10Rik	1.68e-12	1.15e-08	2.13131	2.13131
B230326O19Rik	0.000209169	0.0011709	2.13142	2.13142
Egr2	1.46e-07	6.67e-05	2.1322	2.1322
Zfp551	5.72e-06	1.57e-05	2.13297	2.13297
Tssc6	4.98e-11	2.59e-05	2.13343	2.13343
Snx30	3.68e-13	9.65e-09	2.13532	2.13532
C130020O07Rik	1.36e-07	0.000283338	2.13552	2.13552
6430573H23Rik	6.37e-06	3.66e-05	2.13611	2.13611
Eif2c4	1.51e-06	0.00028769	2.13917	2.13917
A130052D22	1.05e-07	0.00095329	2.13959	2.13959
Wnt10a	3.69e-15	1.32e-05	2.13993	2.13993
Zfp148	1.07e-16	2.2e-12	2.14083	2.14083
6430527G18Rik	3.93e-12	6.36e-08	2.14207	2.14207
A130038H09Rik	1.78e-08	5.49e-06	2.14322	2.14322
A730062O07Rik	1.27e-09	4.56e-06	2.14451	2.14451
BC032203	9.27e-16	8.82e-09	2.14518	2.14518
C130083B15Rik	1.24e-05	1.22e-05	2.14615	2.14615
Gnmt	2.79e-09	4.52e-08	2.14681	2.14681
6330505N24Rik	2.55e-05	0.000382583	2.14848	2.14848
2900058M19Rik	1.08e-07	0.000137063	2.14915	2.14915
Diras2	4.94e-14	2.32e-08	2.14981	2.14981
Jakmip1	6.37e-16	7.07e-09	2.15109	2.15109
3010031K01Rik	1.09e-05	0.00116002	2.15193	2.15193
Hist2h2aa1	2.1e-11	1.45e-07	2.15196	2.15196
Fam169b	1.34e-16	1.27e-10	2.1543	2.1543
Chst3	3.99e-18	1.36e-09	2.15509	2.15509
Sfmbt2	0.000747808	0.000234161	2.1559	2.1559
A130038J17Rik	3.72e-07	0.000148157	2.1584	2.1584
D730006F06Rik	1.45e-09	4.12e-07	2.15846	2.15846
Mapt	2.42e-09	3.78e-08	2.16063	2.16063
1810033B17Rik	2.34e-09	1.94e-07	2.16142	2.16142
LOC212390	2.23e-05	0.000788482	2.16179	2.16179
C430002D13Rik	2.19e-14	1.58e-07	2.16548	2.16548
D530007E13Rik	8.07e-17	6.07e-09	2.16574	2.16574
Brwd1	1.18e-15	6.09e-09	2.16723	2.16723
Sbk	7.49e-15	5.97e-07	2.16878	2.16878
Frat2	5.53e-17	2.06e-08	2.16897	2.16897
6030405P19Rik	1.39e-06	0.000383692	2.1703	2.1703
Neurog3	5.72e-05	0.00101933	2.1731	2.1731
Arrb2	0.00108598	1.78e-05	2.17333	2.17333
Fcrla	8.1e-19	1.43e-08	2.17367	2.17367
Zfp36	4.45e-12	7.59e-07	2.17382	2.17382
1500001E21Rik	4.75e-09	0.000267705	2.17401	2.17401
LOC100047936	1.3e-13	5.31e-07	2.17515	2.17515
Atox1	4.05e-10	2.82e-07	2.17608	2.17608
D030017L14Rik	1.37e-14	5.21e-09	2.17922	2.17922
D930030O05Rik	2.64e-06	0.000103628	2.18051	2.18051
Ccna1	8.13e-07	5.28e-07	2.18103	2.18103
Grk4	2.07e-05	3.9e-05	2.18103	2.18103
9330186A19Rik	6.83e-14	1.75e-07	2.1843	2.1843
Cd97	9.37e-15	9.31e-07	2.18563	2.18563
0610010D24Rik	5.13e-09	7.44e-07	2.18769	2.18769
Ccng2	6.22e-13	2.88e-05	2.18971	2.18971
C430014M02Rik	1.02e-07	1.26e-05	2.19234	2.19234
D030011M22Rik	2.29e-09	1.28e-07	2.19271	2.19271
Ypel3	7.57e-14	1.97e-05	2.19636	2.19636
EG640554	3.2e-07	6.97e-07	2.1978	2.1978
Nrp1	1.9e-09	5.74e-07	2.19868	2.19868
Vat1	5.46e-08	2.52e-07	2.19912	2.19912
Kcnk6	7.01e-10	5.92e-08	2.20192	2.20192
A430072H19Rik	5.6e-09	1.01e-08	2.20214	2.20214
Lhx1	7.72e-06	0.000451677	2.20331	2.20331
Aff4	1.47e-09	3.77e-07	2.20375	2.20375
LOC381232	1.91e-13	4.12e-08	2.20545	2.20545
Dtnb	1.54e-09	4.47e-08	2.20918	2.20918
Fam110b	0.000209144	0.00137565	2.21046	2.21046
6430511F03	3.93e-07	0.0004181	2.21218	2.21218
E330013M12Rik	2.6e-08	1.97e-06	2.2122	2.2122
Tyrobp	1.93e-10	8.11e-05	2.21264	2.21264
D430005F24Rik	2.09e-06	6.5e-05	2.21274	2.21274
LOC639001	7.87e-06	2.37e-06	2.21302	2.21302
Klhl6	3.19e-14	3.6e-11	2.21379	2.21379
D930049D19Rik	1.08e-05	0.000995658	2.21408	2.21408
LOC629554	1.35e-05	0.0012226	2.21633	2.21633
Atp1b1	8.02e-12	1.82e-08	2.22184	2.22184
Xkrx	2.86e-13	1.55e-08	2.22215	2.22215
4631414F19Rik	3.46e-08	2.55e-06	2.22359	2.22359
Pard6g	0.00193132	0.000140626	2.2255	2.2255
Ril-pending	1.53e-08	7.7e-06	2.22839	2.22839
Arhgap22	1.29e-09	9.65e-09	2.22967	2.22967
5330403D14Rik	1.63e-11	3.59e-07	2.23154	2.23154
A130096D14Rik	1.4e-14	3.82e-10	2.23303	2.23303
Cnp1	9.73e-12	5.66e-06	2.23541	2.23541
Bcl11b	0.000256046	1.76e-05	2.23606	2.23606
LOC384438	2.95e-08	1.29e-05	2.23803	2.23803
Limd2	2.43e-10	7.01e-08	2.24089	2.24089
Wars2	2.46e-05	0.000136423	2.24154	2.24154
Snn	1.95e-16	9.08e-11	2.24345	2.24345
BC051142	7.62e-10	1.8e-08	2.24346	2.24346
6430601O08Rik	1.1e-07	1.18e-07	2.24423	2.24423
Tbc1d10c	8.38e-20	8.66e-14	2.24511	2.24511
Casq2	5.17e-06	0.000280543	2.24715	2.24715
C130064E22Rik	7.63e-05	0.000212849	2.24835	2.24835
Prkd2	1.7e-15	5.12e-10	2.25014	2.25014
Ly78	5.8e-17	1.61e-09	2.25058	2.25058
Pik3r1	4.56e-10	8.26e-08	2.25097	2.25097
Ramp1	9.26e-08	5.41e-08	2.25306	2.25306
Sort1	4.15e-15	1.54e-12	2.25313	2.25313
Abcb10	4.58e-09	1.69e-06	2.2535	2.2535
A630097D09Rik	5.94e-13	4.44e-10	2.25364	2.25364
LOC384636	3.83e-06	0.000629294	2.25369	2.25369
Zfp288	1.45e-11	1.29e-06	2.25719	2.25719
2810049C16Rik	9.64e-11	3.96e-08	2.25793	2.25793
Map4k2	8.6e-16	1.45e-08	2.25884	2.25884
Prl4a1	5.11e-05	0.000111786	2.2589	2.2589
Fam20b	1.11e-05	2.84e-06	2.25902	2.25902
2810050O03Rik	1.84e-06	5.39e-05	2.25972	2.25972
B230345P09Rik	1.36e-17	6.83e-10	2.25996	2.25996
2310033F14Rik	1.55e-18	1.44e-10	2.26033	2.26033
Rogdi	3.05e-12	4.16e-08	2.26162	2.26162
Dgka	7.18e-14	1.7e-06	2.26205	2.26205
2610020C11Rik	2.84e-10	5.7e-06	2.26247	2.26247
4732457N14	4.14e-08	8.85e-07	2.26701	2.26701
B230214C11Rik	1.57e-05	0.00141506	2.2707	2.2707
Wdr9	4.75e-16	7.22e-10	2.27503	2.27503
Igfbpl1	5.69e-05	0.00029476	2.27926	2.27926
Txnip	8e-18	4.68e-08	2.28111	2.28111
Cd68	3.19e-11	3.53e-06	2.28365	2.28365
B230337C21Rik	2.86e-07	7.12e-05	2.28524	2.28524
Sepp1	8.35e-15	5.42e-07	2.28526	2.28526
6430510M02Rik	6.39e-14	5.22e-09	2.28651	2.28651
Stk17b	7.02e-14	1.11e-07	2.2894	2.2894
Car11	1.47e-05	0.000625251	2.29093	2.29093
Edg7	2.59e-06	1.79e-06	2.29139	2.29139
5830496L11Rik	3.82e-17	1.77e-08	2.29228	2.29228
LOC668183	3.08e-05	8.22e-06	2.2923	2.2923
Nuak2	2.03e-19	1.52e-12	2.29286	2.29286
scl0002007.1_97	1.68e-14	4.65e-06	2.29364	2.29364
Blk	1.35e-18	2.05e-09	2.29392	2.29392
A730036E13Rik	4.04e-06	0.000507748	2.2957	2.2957
Tspan32	2.43e-15	1.3e-08	2.29607	2.29607
Cdc14b	0.000130469	0.000273341	2.29649	2.29649
E430035N09Rik	2.91e-05	0.000955745	2.29703	2.29703
A930005H10Rik	2.61e-14	5.13e-06	2.29748	2.29748
Chi3l3	6.81e-11	1.76e-08	2.29945	2.29945
4930506F14Rik	3.54e-05	0.000119587	2.29957	2.29957
2010015P12Rik	3.95e-08	7.37e-05	2.30099	2.30099
Ccl5	3.4e-17	3.4e-07	2.30154	2.30154
Acy1l2	4.02e-05	0.000791368	2.30157	2.30157
Ptprr	1.34e-06	2.28e-05	2.30421	2.30421
Mafg	8.45e-05	7.28e-05	2.30431	2.30431
H2-DMb1	2.16e-10	6.27e-08	2.30471	2.30471
9630009L01Rik	1.92e-09	2.5e-09	2.30539	2.30539
5830407P18Rik	7.46e-12	1.53e-10	2.30636	2.30636
Napb	1.07e-05	2.95e-05	2.30719	2.30719
Tec	3.72e-12	3.7e-05	2.30901	2.30901
C030013F01Rik	1.72e-09	6.26e-07	2.30903	2.30903
Sntb2	9.77e-07	3.08e-05	2.31094	2.31094
Mdga2	0.000462134	0.00107707	2.31107	2.31107
B830007D08Rik	1.74e-07	0.000107107	2.31122	2.31122
Rab27a	0.00833775	6.51e-05	2.31159	2.31159
Gpx1	8.39e-12	8.39e-10	2.31167	2.31167
4933439M10Rik	1.3e-08	8.65e-06	2.31465	2.31465
Cdc42ep3	1.98e-13	9.77e-08	2.31724	2.31724
2210418H06Rik	1.99e-11	4.42e-07	2.31898	2.31898
A530010L13Rik	2.38e-06	0.0010678	2.31911	2.31911
Dennd1c	1.61e-14	9.69e-08	2.32007	2.32007
3110062M04Rik	1.35e-06	1.87e-07	2.32153	2.32153
Lrp1b	6.99e-06	0.000139563	2.32488	2.32488
Slc4a1	8.14e-10	9.99e-07	2.32532	2.32532
Zer1	9.52e-13	1.82e-07	2.32955	2.32955
Mast3	4.01e-14	1.73e-10	2.33068	2.33068
BC049806	2.86e-07	1.86e-05	2.33369	2.33369
Slc24a3	0.000157789	0.000463121	2.3339	2.3339
Rasa3	1.3e-17	1.71e-09	2.33502	2.33502
Zyx	1.68e-10	2.52e-08	2.33853	2.33853
5830427D02Rik	2.29e-12	1.19e-09	2.33881	2.33881
F730023C13Rik	1.46e-09	2.29e-05	2.33961	2.33961
Stxbp3	2.18e-11	1.01e-10	2.33977	2.33977
Gpr49, FEX, GPCR	4.23e-06	3.62e-05	2.34105	2.34105
Akap8l	2.7e-14	3.74e-08	2.34177	2.34177
A630024K09Rik	3.82e-06	0.000208199	2.34262	2.34262
9530065M15Rik	4.47e-05	5.48e-05	2.3437	2.3437
Tax1bp3	9.72e-09	0.000139252	2.34419	2.34419
A030011F13Rik	0.000335552	0.000936963	2.34686	2.34686
Atp7a	1.21e-07	3.78e-05	2.35139	2.35139
D830044D21Rik	9.37e-09	6.96e-07	2.35241	2.35241
Prdm2	3.54e-11	2.32e-10	2.35407	2.35407
A130092J06Rik	6.28e-18	1.43e-11	2.3549	2.3549
LOC668047	2.17e-07	9.35e-05	2.3568	2.3568
Csnk2a1-rs4	3.12e-09	1.27e-09	2.36029	2.36029
8030474H12Rik	3.74e-10	6.24e-07	2.36072	2.36072
Phxr4	5.86e-18	2.45e-12	2.36098	2.36098
Ifitm6	1.96e-08	7.57e-06	2.3621	2.3621
C130036G20Rik	0.000132208	0.00142264	2.3622	2.3622
Tmem86a	3.04e-11	4.73e-07	2.36303	2.36303
Arid1b	2.16e-14	6.37e-10	2.36325	2.36325
Mtl5	5.14e-06	0.000366516	2.36776	2.36776
Olfr44	3.87e-06	1.26e-06	2.36908	2.36908
Sstr2	0.000279862	0.0010349	2.3698	2.3698
9930005O13Rik	1.6e-05	0.000214456	2.37027	2.37027
Zfp318	1.11e-18	2.62e-12	2.37136	2.37136
Grasp	6.24e-13	1.6e-12	2.37329	2.37329
Rabac1	1.27e-17	5.84e-14	2.37877	2.37877
Tmc6	3.04e-17	1.7e-12	2.37902	2.37902
D230021E06Rik	3.41e-07	0.000143924	2.3798	2.3798
LOC100040243	3.44e-17	1.08e-10	2.38048	2.38048
9530053J19Rik	3.09e-09	9.66e-06	2.38131	2.38131
1110067B18Rik	6.65e-16	4.63e-10	2.38237	2.38237
Ccnd1	2.49e-12	9.09e-10	2.3838	2.3838
Kcnrg	7.02e-05	0.000269968	2.38481	2.38481
C130067A03Rik	4.88e-07	1.4e-05	2.38527	2.38527
Mgst2	2.63e-11	6.48e-06	2.38631	2.38631
1110038D17Rik	4.02e-15	6.23e-09	2.38982	2.38982
Cd1d1	3.03e-11	1.27e-05	2.39081	2.39081
A130062E24Rik	7.2e-07	2.65e-06	2.39161	2.39161
LOC100046259	2.33e-10	5.8e-08	2.39451	2.39451
Rasgrp1	5.68e-12	3.86e-10	2.39643	2.39643
1700052O22Rik	1.87e-16	1.61e-10	2.39739	2.39739
D130035M05Rik	5.57e-06	0.00022728	2.40026	2.40026
TRBV1_AE000663_T_cell_receptor_beta_variable_1_207	8.98e-05	1.61e-05	2.40095	2.40095
LOC382163	1.38e-06	0.00104649	2.40207	2.40207
5730559C18Rik	7.2e-06	4.37e-05	2.40435	2.40435
Hexb	6.16e-11	3.53e-06	2.40789	2.40789
A630084D02Rik	2.15e-05	0.00104618	2.40961	2.40961
Lyg1	2.65e-08	2.97e-09	2.41111	2.41111
C130040D06Rik	3.66e-07	5.2e-06	2.41842	2.41842
D430030C18Rik	4.7e-08	2.07e-06	2.41871	2.41871
Bace1	1.16e-05	0.00111553	2.41875	2.41875
2810455B08Rik	2.23e-08	5.58e-08	2.42416	2.42416
LOC278041	4.3e-07	0.000338096	2.42536	2.42536
4632413C10Rik	7.29e-10	1.91e-05	2.42595	2.42595
Klk8	4.68e-05	0.00010839	2.42602	2.42602
H2-Ke6	1.8e-16	1.16e-14	2.42679	2.42679
2310004H21Rik	2.43e-08	0.000118399	2.42716	2.42716
Ptprz1	1.2e-07	2.13e-06	2.42818	2.42818
B130008D24Rik	4.23e-07	1.71e-05	2.43059	2.43059
2810432L12Rik	2.71e-05	1.37e-05	2.43168	2.43168
2310051N18Rik	3.69e-13	3.79e-10	2.43684	2.43684
Asprv1	7.04e-14	6.17e-09	2.43883	2.43883
6030441H18Rik	9.14e-09	6.11e-06	2.43973	2.43973
C130085D15Rik	8.33e-10	1.63e-06	2.44164	2.44164
Galntl5	3.61e-07	3.51e-08	2.44346	2.44346
Gnao1	5.21e-05	0.000145633	2.44477	2.44477
Sidt1	3.6e-09	8.85e-07	2.44927	2.44927
Hgf	4.57e-07	7.69e-06	2.45046	2.45046
A430080N03Rik	0.000200562	3.83e-05	2.45348	2.45348
Myo1f	9.44e-14	5.56e-08	2.45397	2.45397
A830091E24Rik	1.1e-09	1.14e-06	2.45456	2.45456
Dennd5b	5.18e-14	2.34e-10	2.45483	2.45483
Cd84	3.67e-14	2.31e-10	2.45581	2.45581
Dusp7	1.12e-08	3.08e-07	2.45647	2.45647
D330025A21Rik	1.32e-09	3.18e-06	2.46005	2.46005
A630008H02Rik	3.26e-09	9.39e-09	2.46431	2.46431
Cd8b1	0.000624327	3.58e-05	2.46508	2.46508
Ddx25	4.54e-09	2.89e-06	2.46522	2.46522
Izumo1	2.44e-07	2.65e-05	2.46792	2.46792
Dcamkl1	7.66e-05	0.000466899	2.47332	2.47332
Cd3g	1.1e-06	3.76e-08	2.47598	2.47598
Rgs9	2.12e-10	6.05e-09	2.48317	2.48317
Psap	3.54e-20	9.91e-13	2.48392	2.48392
Rsbn1	6.2e-06	6.5e-05	2.48724	2.48724
Olfr144	0.00101133	0.00134062	2.49454	2.49454
9130213B05Rik	1.95e-06	0.000221998	2.49625	2.49625
Nr5a2	2.34e-07	6.5e-08	2.49892	2.49892
F630001K14Rik	3.35e-05	0.000649301	2.50097	2.50097
2310038D14Rik	2.4e-07	3.15e-05	2.50209	2.50209
Il7r	1.34e-14	5.32e-06	2.50302	2.50302
LOC100047261	3.29e-15	6.47e-14	2.50426	2.50426
LOC383077	9.1e-15	1.39e-09	2.50452	2.50452
Hexim1	1.3e-09	2.13e-07	2.50487	2.50487
Crxos1	5.14e-09	4.22e-07	2.50496	2.50496
B930090K24Rik	0.00023363	0.000179686	2.50661	2.50661
Pfkfb4	3.23e-13	2.79e-08	2.50904	2.50904
D130067N01Rik	5.68e-05	0.00128005	2.51109	2.51109
LOC383611	4.94e-07	8.68e-05	2.51112	2.51112
Slc11a1	7.58e-09	0.000593264	2.51414	2.51414
Vpreb3	1.44e-12	1.45e-05	2.51487	2.51487
B930036M14Rik	1.35e-06	0.000163755	2.51578	2.51578
B930014J03Rik	4.88e-05	0.000814896	2.52057	2.52057
C430014K22Rik	2.29e-07	1.15e-05	2.52213	2.52213
E130216C05Rik	1.13e-12	8.15e-09	2.52226	2.52226
LOC100043697	2.27e-05	0.000329158	2.52368	2.52368
LOC672445	2.65e-11	7.32e-10	2.52465	2.52465
B830028B07Rik	2.6e-05	1.34e-05	2.52791	2.52791
Hmha1	2.22e-17	1.89e-08	2.53251	2.53251
A630002D19Rik	2.22e-10	2.58e-08	2.53832	2.53832
2210417D09Rik	1.84e-06	0.00049831	2.53857	2.53857
B230342M21Rik	6.64e-19	2.32e-11	2.53892	2.53892
Atg16l2	2.91e-13	1.08e-10	2.54212	2.54212
1700013B16Rik	1.03e-07	7.22e-06	2.54334	2.54334
2610016D08Rik	9.17e-07	0.000470336	2.54334	2.54334
Clec4d	1.38e-12	1.32e-05	2.54625	2.54625
LOC639341	2.16e-05	6.67e-05	2.54654	2.54654
A430090L17Rik	7.72e-05	0.000769472	2.54714	2.54714
Ptplad2	0.000211114	0.000100874	2.55344	2.55344
S100a10	1.09e-06	0.000114866	2.55463	2.55463
LOC100041103	1.45e-15	5.73e-07	2.55493	2.55493
4932416C15Rik	1.16e-08	1.81e-08	2.55586	2.55586
C530027B15Rik	1.8e-15	6.37e-10	2.55594	2.55594
5430434G16Rik	2.42e-12	3.06e-08	2.55759	2.55759
2810430P21Rik	5.9e-07	6.83e-07	2.55861	2.55861
4933421G18Rik	4.2e-11	1.44e-06	2.56466	2.56466
Hcst	8.4e-13	2.85e-10	2.5649	2.5649
3830612M24	6.53e-19	5.32e-12	2.56554	2.56554
Pcdhga2	3.96e-06	5.49e-06	2.56565	2.56565
Syn2	3.44e-07	3.72e-05	2.57155	2.57155
Cxcr7	1.79e-07	7.09e-06	2.57306	2.57306
Pou3f1	1.62e-08	4.2e-06	2.57393	2.57393
Rnu6	7.77e-08	5.81e-06	2.57826	2.57826
LOC100045501	6.44e-07	0.000225958	2.57855	2.57855
Crtac1	4e-09	6.41e-09	2.57858	2.57858
2900045G02Rik	7.97e-08	2.35e-05	2.57948	2.57948
Caln1	5.24e-06	0.000266988	2.58126	2.58126
AA415398	4.94e-08	1.64e-05	2.58333	2.58333
D330037A04Rik	6.29e-06	0.000676013	2.58341	2.58341
Prnp	0.000112371	9.98e-06	2.5835	2.5835
LOC100039516	5.78e-05	0.00119811	2.58832	2.58832
Pex11a	3.21e-08	2.01e-07	2.59064	2.59064
0610007N19Rik	1.45e-09	4.45e-09	2.59574	2.59574
4631423B10Rik	1.31e-11	1.7e-08	2.59704	2.59704
Add3	4.04e-16	8.7e-10	2.59788	2.59788
Tgfb3	5.08e-06	9.8e-05	2.60129	2.60129
3632431M01Rik	3.99e-06	0.000855938	2.60174	2.60174
Skz1-pending	2.48e-10	6.24e-11	2.60335	2.60335
Cd3d	0.000658261	1.73e-05	2.60527	2.60527
Clec2i	6.31e-12	4.21e-10	2.60565	2.60565
C030007B13Rik	0.000340164	0.000829801	2.6061	2.6061
E130318A13Rik	1.02e-09	6.78e-09	2.607	2.607
Alox5ap	1.52e-19	1.65e-11	2.60714	2.60714
E030043F19Rik	8.97e-08	1.2e-06	2.60847	2.60847
Fcer2a	1.71e-20	2.09e-14	2.61215	2.61215
Emr1	1.18e-14	1.6e-06	2.61835	2.61835
Pde2a	3.67e-15	3.57e-07	2.61893	2.61893
9530055J05Rik	2.44e-10	8.57e-09	2.62012	2.62012
A130017M23Rik	3.28e-09	1.43e-09	2.62432	2.62432
Sorl1	4.08e-15	1.48e-10	2.62551	2.62551
C530036F05Rik	1.17e-11	1.24e-07	2.63095	2.63095
Cbx7	7.28e-14	5.78e-08	2.63141	2.63141
LOC100039829	0.000414323	0.00133542	2.63565	2.63565
2610104A14Rik	5.81e-10	6.75e-08	2.63721	2.63721
E330027P06Rik	4.52e-08	2.05e-06	2.63871	2.63871
Tmem110	8.05e-15	2.77e-09	2.6396	2.6396
Il11ra1	3.68e-15	2.15e-10	2.64108	2.64108
Tbc1d8	4.3e-12	1.58e-08	2.64222	2.64222
Tsc22d3	2.59e-19	2.58e-10	2.64316	2.64316
Icam2	2.6e-18	3.59e-13	2.6446	2.6446
C730009F21Rik	3.7e-08	1.74e-05	2.64555	2.64555
Lass4	7.07e-05	0.0012558	2.64583	2.64583
A730023M06Rik	1.14e-05	0.000653267	2.64652	2.64652
E330020G21Rik	7.69e-20	2.24e-13	2.64665	2.64665
Pygl	7.28e-14	4.04e-09	2.64759	2.64759
Pira3	8.89e-08	5.81e-05	2.65498	2.65498
5830431A10Rik	4.79e-15	7.71e-06	2.6564	2.6564
Egr3	1.52e-10	3.34e-09	2.65719	2.65719
Punc	5.22e-05	4.01e-05	2.65836	2.65836
Emp3	2.15e-14	2.09e-09	2.65857	2.65857
Nid1	4.2e-07	0.000425464	2.6587	2.6587
Actn2	4.46e-15	6.95e-11	2.6611	2.6611
Pdcd4	1.43e-12	3.58e-10	2.6613	2.6613
E530011J04Rik	0.000257843	0.000643594	2.66178	2.66178
D630011A20Rik	9.27e-10	2.14e-10	2.66351	2.66351
9630018J20Rik	3.45e-06	0.000441283	2.66413	2.66413
LOC100045966	4.09e-06	2.02e-05	2.66709	2.66709
2010016I18Rik	6.55e-15	2.2e-10	2.6685	2.6685
4933439C20Rik	4.33e-11	6.06e-07	2.67172	2.67172
5330408N05Rik	3.05e-10	1.49e-10	2.67311	2.67311
Rab5b	1.21e-07	7.49e-05	2.67501	2.67501
9630021O20Rik	1.95e-06	2.31e-05	2.68123	2.68123
Nktr	3.28e-08	5.16e-06	2.68585	2.68585
Pdlim4	2.2e-09	2.93e-09	2.68776	2.68776
LOC100046855	7.89e-13	6.42e-06	2.68962	2.68962
D030069G17Rik	1.22e-08	6.93e-09	2.69054	2.69054
6030458C11Rik	1.67e-07	8.93e-06	2.69447	2.69447
Hist1h1c	2.15e-15	1.9e-06	2.69627	2.69627
A130093I21Rik	1.83e-17	6.61e-11	2.70004	2.70004
Mmp9	1.74e-10	4.18e-10	2.70277	2.70277
LOC381471	2.89e-05	0.00102703	2.70728	2.70728
C130094K23Rik	2.96e-08	2.47e-07	2.70853	2.70853
2810410A03Rik	2.11e-15	2.03e-07	2.70917	2.70917
5430406J06Rik	1.23e-17	3.13e-12	2.70986	2.70986
Pcyt1a	2.95e-10	3.74e-07	2.71114	2.71114
AI467606	5.23e-12	4.45e-07	2.71431	2.71431
2210408F11Rik	1.8e-15	1.18e-07	2.71741	2.71741
BB287469	0.00112539	0.000299607	2.72017	2.72017
Clec7a	1.64e-05	3.15e-05	2.72203	2.72203
A130047F11Rik	1.57e-07	2.21e-06	2.72212	2.72212
Liph	6.22e-06	0.000751086	2.72284	2.72284
HIP-1	9.83e-07	8.59e-05	2.7241	2.7241
Nrp	4.46e-08	4.18e-05	2.72442	2.72442
B130008O17Rik	1.34e-07	6.38e-06	2.72497	2.72497
Rin3	8.66e-16	1.79e-09	2.72962	2.72962
9330177P18Rik	7.16e-08	9.73e-06	2.73024	2.73024
Gli3	9.83e-06	3.56e-05	2.73402	2.73402
E430001K23Rik	2.53e-10	1.68e-07	2.73456	2.73456
D130060C09Rik	3.05e-05	3.61e-05	2.73708	2.73708
Lip1	3.41e-12	1.48e-06	2.7407	2.7407
A930026H04Rik	5.95e-08	4.32e-06	2.74298	2.74298
4930486G11Rik	4.6e-06	1.72e-05	2.74416	2.74416
LOC382935	3.25e-09	2e-09	2.74728	2.74728
4832408C21Rik	1.57e-07	6.88e-05	2.75222	2.75222
Cps1	5.01e-06	9.29e-05	2.75527	2.75527
Ttc28	9.31e-10	3.08e-06	2.75584	2.75584
Odz4	2.18e-08	5.94e-06	2.76274	2.76274
Klf2	6.61e-19	6.39e-10	2.76622	2.76622
0610011I19Rik	3.71e-06	8.86e-05	2.77812	2.77812
1700023G08Rik	1.41e-09	2.8e-06	2.78139	2.78139
A130022A09Rik	5.66e-07	3.27e-07	2.78162	2.78162
Vmn2r42	1.52e-05	0.00137731	2.78219	2.78219
Adrb2	8.3e-17	6.16e-12	2.78451	2.78451
Idb2	1.16e-12	7.84e-09	2.79229	2.79229
C87860	6.25e-07	8.26e-06	2.79349	2.79349
Tmie	2.09e-10	2.16e-06	2.79388	2.79388
B130051A04Rik	1.1e-05	0.000184646	2.79797	2.79797
Pglyrp1	1.38e-06	3.38e-06	2.79852	2.79852
Rgl2	1.95e-16	1.3e-11	2.80208	2.80208
4930403C10Rik	1.65e-06	3.62e-05	2.80529	2.80529
A130035M07Rik	8.08e-11	3.86e-11	2.81023	2.81023
B230213E18Rik	1.76e-05	0.00029313	2.81036	2.81036
Rgs10	3.05e-07	2.69e-07	2.8164	2.8164
7530424I01Rik	8.42e-09	2.01e-08	2.81695	2.81695
Vezt	9.75e-09	1.79e-07	2.81842	2.81842
4930426D05Rik	7.03e-15	1.8e-07	2.82021	2.82021
1700016J18Rik	5.3e-07	2.74e-07	2.82061	2.82061
9130404H23Rik	2.87e-07	2.68e-06	2.82281	2.82281
Ngp	4.53e-12	4.09e-07	2.82621	2.82621
Dok3	4.91e-18	2.24e-10	2.82699	2.82699
Msx1	9.04e-08	8.48e-06	2.82716	2.82716
4930442M18Rik	2.1e-09	0.000618371	2.83018	2.83018
3110021A11Rik	2.2e-05	0.00119648	2.83108	2.83108
Gpc1	2.12e-07	1.11e-08	2.83183	2.83183
Foxq1	3.38e-06	0.000509486	2.83283	2.83283
C230066H01Rik	3.25e-07	5.37e-05	2.83539	2.83539
Ahnak	1.5e-15	4.23e-13	2.83891	2.83891
2010004M13Rik	1.3e-15	6.78e-08	2.83992	2.83992
D330046C14Rik	2.56e-07	0.000104316	2.84202	2.84202
LOC382297	0.000437607	0.0004192	2.84283	2.84283
Sgk1	2.61e-15	3.95e-08	2.84731	2.84731
6430548M08Rik	9.19e-10	1.86e-07	2.84989	2.84989
Itgb7	1.6e-13	3.9e-09	2.85578	2.85578
Nln	1.77e-06	4.46e-05	2.85978	2.85978
Gjd4	1.73e-06	2.75e-05	2.86382	2.86382
2900093K20Rik	1.02e-11	4.55e-07	2.86715	2.86715
Serpine2	2.3e-05	0.000147938	2.87248	2.87248
9430068D24Rik	6.11e-08	6.54e-05	2.87328	2.87328
LOC100039703	7e-05	0.000748838	2.87936	2.87936
9030611K07Rik	3.51e-06	1.94e-07	2.88662	2.88662
4933437K13Rik	4.16e-06	2.16e-06	2.89139	2.89139
E030025L23Rik	0.000606242	0.000815015	2.89771	2.89771
Tmem108	2.01e-12	4.16e-09	2.89839	2.89839
A730027E01Rik	1.23e-05	3.93e-06	2.90129	2.90129
Dppa5	0.000179617	0.000392656	2.90285	2.90285
C130002K18Rik	8.11e-07	0.000883711	2.90328	2.90328
C230084O18Rik	4.26e-11	7.14e-07	2.90736	2.90736
Pde6b	2.36e-07	1e-07	2.90878	2.90878
B230339C08Rik	5.21e-09	7.67e-07	2.91282	2.91282
Stk18	2.77e-06	1.35e-05	2.91288	2.91288
A730094H17Rik	3.21e-10	4.02e-08	2.91474	2.91474
6720418B01Rik	6.52e-16	1.15e-10	2.91519	2.91519
BC106179	9.45e-12	7.28e-05	2.91596	2.91596
Ppap2b	5.48e-12	2.92e-08	2.91892	2.91892
Trat1	0.000152014	1.01e-06	2.92084	2.92084
E130106L15Rik	1.09e-05	0.000433346	2.92525	2.92525
A430023D23Rik	2.62e-10	1.43e-07	2.92903	2.92903
Snai2	7.86e-05	0.000169354	2.93292	2.93292
Arhgef18	3.61e-20	1.77e-10	2.93919	2.93919
Cd63	2.65e-15	1.28e-10	2.9422	2.9422
4930463O16Rik	7.42e-06	6.8e-05	2.94302	2.94302
A130089L14Rik	8.25e-06	7.03e-06	2.94945	2.94945
Ltb	1.25e-15	3.12e-12	2.95103	2.95103
H2-Oa	2.83e-08	3.75e-06	2.95133	2.95133
Plxna2	2.69e-07	2.23e-07	2.95426	2.95426
6230415M23Rik	1.14e-10	5.85e-09	2.96428	2.96428
BC044804	0.00139573	0.000189025	2.96497	2.96497
C130026I21Rik	1.78e-05	0.00141417	2.96556	2.96556
Arhgap4	1.73e-18	5.09e-12	2.96661	2.96661
Clec4n	5.54e-10	1.78e-06	2.96755	2.96755
C230029D21Rik	5.75e-05	0.00034132	2.96797	2.96797
Cxcl16	3.18e-14	5.47e-10	2.97037	2.97037
C230081G24Rik	5.17e-09	1.29e-06	2.97403	2.97403
Rnf122	7.59e-08	1.33e-06	2.97524	2.97524
C030046K23Rik	2.04e-09	1.79e-09	2.97684	2.97684
D330014H01Rik	1.45e-15	5.94e-11	2.98144	2.98144
3110040M04Rik	9.35e-05	0.000217714	2.98165	2.98165
Tens1	2.85e-11	2.64e-07	2.99006	2.99006
E430033B07Rik	1.16e-10	5.31e-07	2.9926	2.9926
A630084C02Rik	3.76e-07	1.77e-06	2.99442	2.99442
D430011E20Rik	9.2e-11	5.18e-11	2.99576	2.99576
E130302P19Rik	6.52e-17	1.32e-10	3.00571	3.00571
9830134K01Rik	6.8e-10	6.67e-06	3.00771	3.00771
6330404F12Rik	0.000419989	0.000303378	3.01716	3.01716
A430073A17Rik	1.78e-09	3.58e-07	3.01832	3.01832
A630082N15Rik	2.73e-06	2.39e-05	3.01962	3.01962
9030617O03Rik	3.6e-05	2.74e-05	3.02546	3.02546
LOC385360	2.77e-06	0.000680886	3.0398	3.0398
Gstt4	1.92e-05	0.0010113	3.04163	3.04163
4930418I18Rik	3.14e-08	0.000119665	3.04503	3.04503
Acss1	1.76e-17	1.56e-08	3.04695	3.04695
2700024H10Rik	4.24e-12	6.83e-09	3.04854	3.04854
E130001M03Rik	1.37e-10	9.32e-11	3.0515	3.0515
Cd55	7.7e-19	1.23e-11	3.06191	3.06191
D230019K20Rik	3.99e-05	3.18e-05	3.06864	3.06864
E230029F23Rik	6.86e-06	0.000744904	3.07218	3.07218
Cgef2-pending	9.4e-17	3.12e-10	3.07516	3.07516
AI790298	6.62e-19	3.43e-13	3.08038	3.08038
5430411C19Rik	3.14e-06	2e-05	3.0875	3.0875
Olfr156	4.37e-05	0.00032415	3.09069	3.09069
A430031F07Rik	2.88e-08	9.02e-06	3.0917	3.0917
Ckb	0.000850434	1.12e-06	3.09288	3.09288
4930527B16Rik	2.39e-11	1.2e-08	3.09386	3.09386
Dgkg	2.05e-05	0.0003518	3.09936	3.09936
Tmem51	6.39e-17	4.51e-12	3.10505	3.10505
B230350I06Rik	8.44e-07	0.000111793	3.11424	3.11424
9130020G22Rik	3.62e-09	8.33e-06	3.11645	3.11645
Fbxo41	1.52e-06	0.00075196	3.11678	3.11678
Krt24	1.61e-05	0.00136198	3.11816	3.11816
Npal1	4.06e-07	0.000103538	3.11864	3.11864
Abra	1.03e-07	3.4e-05	3.12103	3.12103
Selp	0.00101092	0.000322473	3.13639	3.13639
Gad1	1.23e-08	8.13e-07	3.14477	3.14477
LOC100045240	1.95e-09	3.62e-06	3.14565	3.14565
A730089E01Rik	9.22e-06	0.000709155	3.14858	3.14858
Nagk	1.53e-08	2.79e-06	3.15057	3.15057
B930083E23Rik	4.89e-06	0.000998191	3.15328	3.15328
BC031353	2.72e-15	1.06e-08	3.15458	3.15458
1110046J11Rik	4.77e-20	1.53e-11	3.16017	3.16017
Sesn1	1.59e-18	1.98e-10	3.1678	3.1678
LOC666661	1.07e-11	6.82e-11	3.16911	3.16911
Fam134b	2.47e-14	3.66e-11	3.17143	3.17143
Mpo	1.94e-12	4.66e-10	3.17284	3.17284
5330435L01Rik	7.79e-09	2.23e-06	3.17653	3.17653
5930437C20Rik	5.72e-11	4.67e-09	3.17957	3.17957
Acvr2b	1.58e-07	7.27e-06	3.18626	3.18626
2810436B12Rik	2.55e-06	0.000431144	3.18642	3.18642
6030436K07Rik	1.08e-06	2.02e-05	3.18809	3.18809
5330403J18Rik	1.35e-06	5e-05	3.19339	3.19339
Irx5	1.56e-06	4.6e-06	3.20082	3.20082
Kpnb3	3.4e-05	5.22e-05	3.20193	3.20193
Svopl	3.5e-05	0.000143133	3.21135	3.21135
Ccl9	9.69e-09	1.18e-06	3.21813	3.21813
1700040A22Rik	1.01e-08	2.05e-06	3.21878	3.21878
A630006E02Rik	2.71e-13	1.46e-07	3.22344	3.22344
A730094F08Rik	6.23e-06	5.23e-05	3.22616	3.22616
Cyp4f18	1.98e-18	4.57e-10	3.22886	3.22886
D430003P20Rik	1.54e-08	1.98e-05	3.25063	3.25063
LOC100047226	4.34e-06	0.000877552	3.2733	3.2733
A630019B22	1.44e-08	1.36e-08	3.27434	3.27434
LOC100048721	8.59e-08	3.59e-05	3.27818	3.27818
LOC100043798	3.92e-06	0.000408129	3.28032	3.28032
Nav1	7.42e-11	1.09e-07	3.28413	3.28413
Rnf144a	5.32e-18	1.26e-12	3.30456	3.30456
A130053G17Rik	2.29e-05	0.00112256	3.32232	3.32232
Ank	1.05e-15	4.36e-13	3.32593	3.32593
Hvcn1	4.78e-20	9.71e-16	3.33561	3.33561
H2-M2	1.8e-06	0.000584753	3.34426	3.34426
D930014N22Rik	9.19e-06	0.000107769	3.35137	3.35137
Faim3	3.88e-19	8.63e-13	3.36133	3.36133
Slc40a1	1.8e-08	1.24e-05	3.37165	3.37165
Clm3	3.65e-05	0.000887111	3.37741	3.37741
Cxcl4	8.52e-09	1.45e-06	3.38136	3.38136
Tssc8	6.64e-09	3.59e-08	3.38421	3.38421
Ly116	5.64e-13	3.06e-11	3.39625	3.39625
D230007K08Rik	2.59e-15	3.25e-10	3.41432	3.41432
Smpdl3a	1.34e-16	4.54e-09	3.41895	3.41895
LOC383199	1.44e-05	0.000173765	3.43148	3.43148
D630005B22Rik	4.75e-05	3.5e-05	3.4335	3.4335
Siat7c	1.31e-13	4.21e-07	3.43717	3.43717
9930031P18Rik	1.12e-15	1.27e-11	3.44778	3.44778
4930563E22Rik	1.23e-06	1.97e-05	3.47206	3.47206
D230034L24Rik	4.36e-07	0.000112411	3.47224	3.47224
Gm156	2.6e-07	1.45e-06	3.49435	3.49435
D430021P20Rik	1.94e-10	6.3e-10	3.49738	3.49738
Htr5b	3.39e-07	1.51e-05	3.50625	3.50625
Kcnh1	2.98e-06	8.06e-06	3.5119	3.5119
Lcmt2	5.04e-07	0.000230207	3.52404	3.52404
LOC100044439	1.96e-18	2.39e-08	3.53391	3.53391
C130079K02Rik	4.33e-09	1.1e-08	3.57797	3.57797
Ranbp3l	2.79e-07	1.59e-05	3.60996	3.60996
9930004G02Rik	9.93e-10	9.48e-07	3.62722	3.62722
LOC100047273	1.41e-07	0.000111757	3.65525	3.65525
Wwc2	1.23e-07	7.96e-05	3.66254	3.66254
Sirpa	5.99e-18	1.07e-11	3.66507	3.66507
B230219J02Rik	1.03e-05	0.00133478	3.70245	3.70245
A530006F08Rik	7.3e-07	0.000195797	3.7132	3.7132
A230013K13Rik	2.68e-09	6.54e-07	3.71869	3.71869
Catnb	5.39e-10	1.37e-07	3.72992	3.72992
A230057E24Rik	6.06e-05	0.000309151	3.73212	3.73212
C030033M19Rik	6.62e-08	1.86e-07	3.73248	3.73248
H2-Ob	2.95e-17	4.43e-13	3.73373	3.73373
A230072B04Rik	1.46e-05	0.000258228	3.76435	3.76435
6330415B21Rik	2.28e-05	0.00129795	3.77168	3.77168
Ccdc3	7.43e-11	1.43e-10	3.79915	3.79915
Etsrp71	1.08e-07	1.76e-06	3.83998	3.83998
Flrt3	5.64e-08	3.98e-05	3.84908	3.84908
A130099L09Rik	4.71e-08	1.4e-06	3.85455	3.85455
A530023B05Rik	6.79e-09	1.19e-05	3.88641	3.88641
A630075K04Rik	4.09e-08	8.43e-08	3.88652	3.88652
Slc35f3	1.64e-06	4.91e-05	3.90032	3.90032
Anxa3	7.95e-12	1.83e-12	3.93456	3.93456
LOC381243	7.08e-06	3.97e-06	3.94565	3.94565
Klrd1	2.3e-19	1.22e-12	3.94821	3.94821
Sspn	1.07e-15	1.07e-10	3.95294	3.95294
A130053N17Rik	5.31e-08	1.38e-05	3.9715	3.9715
6330581N18Rik	1.41e-08	4.78e-06	3.97829	3.97829
Fcgrt	1.29e-21	3.37e-14	3.99837	3.99837
A430060D24Rik	2.72e-07	1.46e-06	4.00321	4.00321
Apoe	1e-15	1.22e-08	4.00772	4.00772
S100a8	4.11e-15	1.34e-11	4.00944	4.00944
Retnlg	7.6e-17	1.58e-09	4.03991	4.03991
Zbtb2	3.5e-07	2.8e-05	4.0439	4.0439
9830118G07Rik	1.22e-06	7.3e-07	4.08957	4.08957
Ern2	2.35e-06	0.000233187	4.10187	4.10187
EG545370	2.11e-05	0.000236378	4.13428	4.13428
Lgals3	2.25e-14	1.31e-10	4.15313	4.15313
Sftpd	3.42e-07	0.000180418	4.23022	4.23022
A930034L24Rik	5.75e-07	2.33e-06	4.24323	4.24323
D830031G23Rik	2.03e-09	2.81e-06	4.25761	4.25761
Lpl	4.52e-13	1.66e-10	4.26294	4.26294
Gpnmb	7e-20	3.92e-14	4.37936	4.37936
Apol7c	3.74e-14	2.79e-11	4.43438	4.43438
ENSMUSG00000044227	7.36e-05	0.00132773	4.47464	4.47464
B930085B11Rik	3.5e-08	1.39e-08	4.48396	4.48396
Ephx1	9.04e-21	8.95e-17	4.50683	4.50683
9230106D20Rik	5.99e-08	4.57e-06	4.51014	4.51014
LOC100041569	1.07e-05	0.000163027	4.52855	4.52855
Nxph1	2.21e-05	7.09e-05	4.58608	4.58608
9630055A16Rik	2.19e-09	6.82e-07	4.58707	4.58707
Camp	1.91e-09	2.71e-07	4.63874	4.63874
Arsj	5.89e-07	3.68e-06	4.68489	4.68489
S100a9	1.75e-09	1.95e-06	4.69118	4.69118
A830080H07Rik	3.11e-14	2.52e-11	4.88566	4.88566
Lyzs	4.05e-16	5.56e-10	4.90107	4.90107
Crhbp	1.32e-05	6.5e-05	4.97314	4.97314
Lyz	5.24e-23	8.4e-16	5.00985	5.00985
Chst1	7.6e-10	4.04e-06	5.0416	5.0416
9630013P03Rik	1.84e-06	1.27e-05	5.41239	5.41239
D430020F16	3.05e-07	8.72e-07	5.47519	5.47519
A730054J21Rik	1.04e-06	9.07e-05	5.83204	5.83204
BC050811	5.1e-06	0.000332859	5.93971	5.93971
Ltf	8.16e-16	1.57e-12	6.59267	6.59267
Lyz2	8.62e-20	9.69e-14	6.71855	6.71855
